# Supplementary material for: Analysis of BAC-end sequences (BESs) and development of BES-SSR markers for genetic mapping and hybrid purity assessment in pigeonpea (Cajanus spp.)
Source: BMC Plant Biol. 2011 Mar 29;11:56. doi: 10.1186/1471-2229-11-56 (PMC3079640; doi:10.1186/1471-2229-11-56)
Supplement: Additional file 1 — List of newly developed SSR markers isolated from BESs of pigeonpea. List of newly developed BES-SSRs providing details on corresponding GenBank ID, SSR motif, primer sequences, product size and amplification status. [file 1471-2229-11-56-S1.XLS]

## Sheet: Sheet1
Additional file 1: List of newly developed SSR markers isolated from BESs of pigeonpea
aMarker name	GenBank ID	bSSR motif	Forward primer (5'-3')	Reverse primer (5'-3')	Product size (bp)	cAmplification status
CcM0001	FI188374	(GA)7	AGGCATGCAAGCTTTATTGG	TCCAAAATTTCGTCCAAAGC	166	A
CcM0002	FI188505	(AG)5n(AG)7	GCCTATAAATAGGGGCCAGG	AGAACAGAAACTCGGGCAGA	237	A
CcM0003	FI188508	(TTA)6	TGCAGCCAAATTATTTTGTTATGT	TTCAACAGCATCAGCACTCC	105	A
CcM0004	FI188513	(TA)8	TTAAATTGTCAGCCAAGGGC	TAAGAAATTTGGAGGTGCCA	228	A
CcM0005	FI188517	(AT)20	GGGGATGACAGTGTAACTGGA	TTGGAATCACAAACTAGTAATAGAACA	273	A
CcM0006	FI188554	(TA)8	GCACCAAATATGCAGTCAACA	TTTTGGATCGGTCAAGAAGC	280	A
CcM0007	FI188572	(TA)6	CCTAAGAAGAAGCGCTGTGG	TGCTTCTACAATGGACACGG	257	A
CcM0008	FI188611	(TA)19	CGGTGAAAAGGGTCAATGAG	CAAAATTAAAGCCTACTTATTTTACGA	182	A
CcM0009	FI188694	(GGA)5	CCATGATGTGTCACGTGGTT	TGCGAGGTGAAACTTGGTAA	189	A
CcM0010	FI188854	(AT)24	CCTTCAATGAGGACTTGTGTTG	CGTTTTCAATTTTTATATAATCGGG	260	A
CcM0011	FI188861	(CAA)5n(A)19	GAATTCCACGTGGTTGAGAAA	ATTGCAACCCCATGTTCATT	248	A
CcM0012	FI188879	(GA)6	AGAGCGAGCAATCACAGACA	AAGAATCCTCTACCGCAGCA	278	A
CcM0013	FI188884	(ATT)5	TGATAGTGGATGCTATAAAAAGAGGA	GATTCTGTGGGATTTTGTGGA	174	A
CcM0014	FI188947	(AAAT)6n(AT)7	AGTGAGGCCGAAAATCCTTT	TTTCCTACTCCTTTGAGTCCTTTC	244	A
CcM0015	FI188950	(AT)24	TTTCTTCATTATTGGTTGAATATCACA	CCGGTGTGTTCGAGCTATTT	276	A
CcM0016	FI188985	(AG)12	TCCAATGTTGGGTTAAAGGC	ATTTGGAACACCTCATTCCG	277	A
CcM0017	FI188997	(A)20n(AAT)5	CCAAAGGATGTGTCGTGATG	CATCCAAAGTTCAATAAGAGTTTGA	255	A
CcM0018	FI189023	(A)17n(TA)5	AAGCTGCCTGATGCATTTTT	CAGGGAAATGGAGAAAGCTC	279	A
CcM0019	FI189055	(TC)5(T)10	TAGAGTCGACCTGCAGGCAT	TAGCTCGGGTTCGAGGTAGA	210	A
CcM0020	FI189064	(AT)20n(AT)5	TAGAGTCGACCTGCAGGCAT	AATGGGGCATGAGTGATAGC	268	A
CcM0021	FI189072	(TTA)10	TGAATGTTTTCCAGGATTTTACA	GCGCAAATATAAGAGCCCAG	280	A
CcM0022	FI189103	(AT)5n(A)10	ACGTGACACACCATGTGGAT	AATCCATGCCAAACAAATGC	173	A
CcM0023	FI189142	(AAC)6	GCCAACTCCAAAGGGTACAA	ATTTGGTGAAGTGGGTGGAG	207	A
CcM0024	FI189144	(TA)9	GCTGTCAAAAGGTTCATCATTTC	CTCCTCCTGCACACAAGACA	279	A
CcM0025	FI189149	(T)16n(TA)22	TAGAGTCGACCTGCAGGCAT	GGATCAACAGTTAATGGTGAAAAA	234	NA
CcM0026	FI189179	(TG)6	CAGGCATGCAAGCTTTTAGA	AACACAACAAAACTTGGGGC	269	A
CcM0027	FI189191	(AT)12	CCAAGGGAAAGATTCAACCA	ACCAAGTCAAATTTGCCACA	163	A
CcM0028	FI189231	(AT)15	CACCCAAACTCACTTCTTCCA	GAAATGTCATGTGGTTAATCTTTGA	257	A
CcM0029	FI189250	(AT)8	ACTTTTGGAGCTCATGGGG	GAAAACGTTTCCCAACCAAA	275	A
CcM0030	FI189258	(AAT)8	GCAATATCAATTCAATGGTGGA	TGACAGATGCACTCTCTCGTTT	218	A
CcM0031	FI189293	(TA)7	CTTCGAAGGCAAGAGAGAGC	GGATTCACGCTTAGTGCTGC	222	A
CcM0032	FI189299	(AT)6	CAGACCACAAACTCTTGCCA	AGAACGCACAGCAAGAAACA	236	A
CcM0033	FI189330	(TA)18	CTCAATACACCACTCAACCCA	TGCGTAAAATAATAGTGAAGACAAGT	280	A
CcM0034	FI189336	(TA)17	CGGATAAGGGAGTGGAATGA	TCCCTCTCTTTCTTGGACGA	278	A
CcM0035	FI189341	(GA)7	TTGTAGGTGCTTTGTGGCAA	GCCGTTGTAGGGTACGAAAA	259	A
CcM0036	FI189363	(AAAT)5n(A)10	GGGGGTGCTTTTAGGGAATA	AAAGAGGAGCAATGGGGAAT	256	A
CcM0037	FI189372	(ATT)6	TCAAAACCGTCAAAAATGACA	AATTTGAGATGAAATTTGTCGAA	183	A
CcM0038	FI189417	(GA)6	ATCACTGTCCGACTCAACCC	TACCCGAGATCATGAGGACC	238	A
CcM0039	FI189463	(AT)37	AGGAATAATGTTTGCTGCGG	TTGGTATGTGGAACGATTGC	261	A
CcM0040	FI189488	(GA)6	TCCGAGCAAAGGAGAAGCTA	GACGGCCAGAGAAATTTTGA	232	A
CcM0041	FI189508	(TAT)5	TGTGTTTTGCTTTTGATGGC	TGGCATCCAATGTCTGCTAA	252	A
CcM0042	FI189542	(T)10n(TA)5	AACTTTGAAAACTAAGGATTTGATTC	TTGGGTAACCATTGGTCTCA	262	A
CcM0043	FI189544	(TC)6	AACGACCATATCCAGAACGG	TGCCTCACAAATCTCACGAA	184	A
CcM0044	FI189547	(AT)22	TGCCCATCTGTTAAAACATCA	CAGAGCCTAAAGCACTTCGG	225	A
CcM0045	FI189573	(AT)5n(TA)5	TTTAATGGATTTGCATGAGCA	CTGCGTAATGCACGAACAAC	262	A
CcM0046	FI189581	(TA)7	ACTCAAGCTTTGTAAGCATTATGA	GGAGGAGGTTATTTTTGTTTTCG	100	A
CcM0047	FI189589	(A)12n(TC)5	TGTCTTTTGGATGAAAGTAGGGA	GTTGGGGATGGGAAGAGAAT	160	A
CcM0048	FI189606	(GA)7	TGGCAACCCTTCACACTACA	TCCAAAATTTCGTCCAAAGC	116	A
CcM0049	FI189635	(TTA)6	CTCGGTTCATGGTTGGCTAT	AGGTAGGGGCATATGGAAGG	168	A
CcM0050	FI189653	(ATC)5	GCGATTTTGCAGAGTCTTTGT	AAGGAACGAATTCACCTGGA	162	A
CcM0051	FI189688	(AT)8	ACCTTTATTTTGAGCAGGAAAA	TGAATCATTTTCTGTTGAAGGG	269	A
CcM0052	FI189710	(A)13n(AG)9	GCAGCAGAAAGCCCTGTATT	ATGCCTGCATCCATTAGTCC	277	A
CcM0053	FI189777	(AT)17	GGAATGAGATCATTAAATAAGGCAA	CGCCAAAAACCTTTGATGAT	250	A
CcM0054	FI189784	(TA)8	TCAATTTATGTCTCTATTGGAGTTGC	TGCATCATTGTCCACCTAACA	277	A
CcM0055	FI189791	(AT)16	CGTATCTAATTCAGCAATATGATTTTT	AGGAATGATTTTAAGGAAGAAATG	249	A
CcM0056	FI189800	(TG)6	TCATGCACGAACAATGTGAA	AACCCTTCAGACGCATTGAC	186	A
CcM0057	FI189804	(AAAT)6	CAATGTTGGCATAGGAACCA	GCTTAAAACTTGTGGGGCAA	269	A
CcM0058	FI189812	(AT)30	CCTTCTTCAATGTCAACAGTTCC	TGACGAGAAAGTGAATCGGA	181	A
CcM0059	FI189813	(GAA)5	GTTATGAAAACACGACACTCTCC	TGCATTTTTGGCCATTTGTA	186	A
CcM0060	FI189850	(AT)7	TGGAACAATGCCTATGGTGA	CTCAAAAACCTTTCTCCCCC	164	A
CcM0061	FI189855	(TAA)5	TTTGCATGTGCTTTTTGTCC	CATGGAGGGACCACTTCACT	272	A
CcM0062	FI189859	(TA)24	TCGCTTGTGCCTGTTCTTTA	CAGGTTTTGTGTTTGTTGCTG	241	A
CcM0063	FI189867	(TG)n(TA)5	ACTCAACCTGCACCTGTCCT	GCAAACTGCCCTCAAACAAT	218	A
CcM0064	FI189930	(AT)7	CATTTCTTTTCCCCTATTTTCTTTC	AAATAGGCTCAAATATTTTCACTGC	280	A
CcM0065	FI189944	(TAA)5	CGTGCTTCTGAGTGCGTAAG	GCCTTGTACTCCATCATGTTCA	178	A
CcM0066	FI190016	(GT)5n(A)20	TTGCTTCTTTTCTCGCTTGC	TCTTATTTTTGTGCAGCCCC	274	A
CcM0067	FI190029	(TG)7	CTTGGGAAGCATCTTCAAGC	TTTTGTTACACCAATCCTCGG	279	A
CcM0068	FI190044	(GAT)5	CCCTCTTCTCCATGGTCCTT	GACAAAGGTGAACTCTTGCCA	155	A
CcM0069	FI190059	(TG)6	ACCAAGCCTTTTCAAGTGGA	AGACTTCCACCCTAGGACCC	208	A
CcM0070	FI190076	(TA)9	GTGGATCTTGAATTGCCCAT	CAAATCCAACCTCAATTTCACA	254	A
CcM0071	FI190092	(TA)9n(AG)11n(AG)5	TAGCCCTAGTGGCCAACAAT	TTGTGAAATATGGTCATCAATCAA	222	A
CcM0072	FI190110	(AT)9	AGCGGGATAACCGCTATTTT	TTCAGCTGATTTTATTTTAATTTCTGA	250	A
CcM0073	FI190129	(TA)8	AATGAAACCCCAAATCCTGA	TTTTGACTCATCACGTAAATACACA	181	A
CcM0074	FI190130	(AT)16	AAGTACCCTTATTTTGAGCGG	TTCCGAACACTATTGAACATTGA	182	A
CcM0075	FI190136	(AG)7	TTTCCAAAGAAGTGTGTTGACC	GGTCAAAAGTGGATGTGGCT	233	A
CcM0076	FI190152	(TA)25	CAAAATTAAAGTCAAAGCTTAATCCA	TGTTCCTTCAATGGAAAATGA	280	A
CcM0077	FI190215	(AT)9	CCGGATAGCCAAACACAAAT	CCCGGCATGTACTCCTAGAC	260	A
CcM0078	FI190253	(TA)5n(T)10	TCAAAGGAAGTGGGAAATGC	AATTTTGTTTTTATTTGCATAAACC	193	A
CcM0079	FI190255	(AT)19n(T)11	AAGTCAATTGATTGTGCATTTTTC	TTGCACCAGTAAAAAGGATTG	244	A
CcM0080	FI190325	(AT)13(AG)11n(AG)8	TGCATGTTGTATGTTGGTTGG	GTAATGCATCTCAATAATTTCAACA	173	A
CcM0081	FI190370	(AT)16	GTGTGGGATGAGTGAAGCAA	CATCTATATGTAAAGCACATAAGGAAA	260	A
CcM0082	FI190371	(AT)16n(TA)7	TGTCAATGTCATGTTGGGCT	CATGCCATCTTCCTTTCTCC	245	A
CcM0083	FI190397	(GT)6	TGCACTATCAAGGGAGGTGA	CCGGACAATCTTAGGGGTCT	240	NA
CcM0084	FI190448	(T)12n(TA)8	TTTGGTGATGGGAGCTTAGG	ATCATCAGTTCCCACAAGGC	279	A
CcM0085	FI190522	(TA)26	TGGCAAGCTTGAAAACTTATGA	CCCAAATGCAAAGGTCACTT	274	A
CcM0086	FI190523	(AT)8	GTTGGTCCCTCTTTTAACTTACAT	GGACCGGAATTGATCCACTA	272	A
CcM0087	FI190557	(CA)6	GGCATGCAAGCTTTTGGTAG	GCCTTTTCCACTTTTCTCACA	153	A
CcM0088	FI190562	(AT)19	GTGCTATATGGTGTGGCCCT	TCATCTTACGCAGCACCAAC	176	A
CcM0089	FI190571	(TA)6	TAGAGTCGACCTGCAGGCAT	GACGAAGCAACCTTGTGAGA	101	A
CcM0090	FI190623	(TA)6	TGCATATTGACCGTACACCG	TGCAGCATTGGTCCAAATTA	229	A
CcM0091	FI190671	(TA)6	GACCTCGATCGTGTTAACGG	TCACGATCCACCACAAAGAA	259	A
CcM0092	FI190692	(GA)6	GCCTATAAATAGGGGCCAGG	TCTCCTTAAGCAAGGACCGA	216	A
CcM0093	FI190703	(AT)27	TCATTGACCCCTCTGGAAAT	ACAATTGGAAAAATAAGTGAGTGAT	268	A
CcM0094	FI190715	(TA)15	TTGTAATTAGGATGCAATCGGA	TTAATCCCTTTCTGTTTGTCACT	265	A
CcM0095	FI190736	(TC)9	ATAATTAGTGGGCTGGGCCT	TGCCTCATAATCATGTTGCTTC	208	A
CcM0096	FI190777	(TTC)5	GAAGAAGGAGCTTGCACCAC	AAGAAACAACAATGGAGGCG	245	A
CcM0097	FI190782	(TG)6	AATGGGCAGGTTTTGTGAAC	ACCATGAACCGACCAAAGAG	243	A
CcM0098	FI190793	(AT)10	AACAACCGAGTGATTTGAAAAGA	AATCGGGTGATAAATATGAATAAAAA	257	A
CcM0099	FI190815	(ATC)5	AGCGTTTTTGTGGAGTCTTTG	AGGAACGAATTCACCTGGAA	162	A
CcM0100	FI190828	(TA)8	GGCCTCTAATTCTGCCAACA	GGTACAGTAGCAACCCCCAA	176	A
CcM0101	FI190833	(ATC)5	CCAAGAGAAAAACGTTTGTGAA	AAATGGAACGAATCACCTGG	111	A
CcM0102	FI190863	(ATC)5	CGTGTTTGTGAAGTCTTTGTGTC	TTCCTGACCACTTGAGAAACC	215	A
CcM0103	FI190912	(TTA)11	ATAGGATGTGACATTGGGGC	TCATAGGTTCACAAGTCTTGAAAT	237	A
CcM0104	FI190971	(TA)7	CAGGCATGCAAGCTTTCTAA	TTTTGTTGTTTTTAGTGGAATGTTTT	234	A
CcM0105	FI190981	(GCA)5	TGACAGGTAATTACGTTACACTCAAA	TTTCCCTTTTGGAGAACTCG	254	A
CcM0106	FI191007	(TAA)9	TAAAAATTGCGAAAATGCCA	AATTTTGATGATGGGCCAAA	260	A
CcM0107	FI191023	(ATT)5	GACTGCAAAATTCCAATGGC	ACGACAAATGGAACAAAGGC	244	A
CcM0108	FI191033	(AT)19n(T)14	TAGAGTCGACCTGCAGGCAT	TGCTCTTTGGTTTAGTTTGTAACG	187	A
CcM0109	FI191060	(TA)16	TGTGATAGTCCTTAAACCATTGAAA	AAAGCACCTTACCTTTTGTTTG	279	A
CcM0110	FI191118	(TC)6	CCGGACAATTTTAGGGGTCT	GAAAGTTCCCTTAGCCACCC	195	A
CcM0111	FI191119	(GA)6	GGAGGACGAACAGAAGCAAG	GGCATGGCTGTTTTGAATTT	136	A
CcM0112	FI191120	(TA)7	GCAGGCATGCAAGCTTATTA	GCGCGCCATCTTAATATCAT	148	A
CcM0113	FI191137	(TA)9	TCCGATGGAAACTTGTGTTG	TGATTTCTTCTTGCCACAAAT	230	A
CcM0114	FI191166	(AG)7	GGGAAATGAAAGTGGAGCAA	TGATTGGAGGGTCATTGTGA	152	A
CcM0115	FI191270	(TA)25	AAATCGAAGTACTTTACACAAAGCAA	TTTGGCTAGAGCTCTTCTATCACAT	273	A
CcM0116	FI191299	(AAC)5	ATTGGTTACGACGCCAACTC	GAATTCGAAAACGTGGCATT	271	A
CcM0117	FI191346	(AT)17	AAAGTTCTCTCCTCCTGGGC	AACATGCTTTGCACATCAACA	182	A
CcM0118	FI191373	(TC)6	TTCGAGCATTTCCTTCATCC	CCAACAGACATTTCAACCACA	194	A
CcM0119	FI191435	(GA)5n(AT)31	GAAATTTCCTTAGGTGACGCC	TTGACTCATTTTGTAGGAACTTCG	248	A
CcM0120	FI191497	(CA)7	GCTGATGATCACCTGCAACA	TGGGTCACCAGTGATGAAAA	278	A
CcM0121	FI191501	(TA)17	AGAAATTGGAGGCTTGGTCA	GGTATAAGGCTCAAACCCGA	273	A
CcM0122	FI191507	(AT)14	TGCTGCGATTATTTTTGCTA	GATTATGGGCGGAAATGATG	270	A
CcM0123	FI191522	(AT)15	CATGCAAGCTTAGGGGAAAA	TACTTGTCCTGCCTTGCCTT	201	A
CcM0124	FI191549	(AT)22	TGACACCCTATACCTTGCATAAAA	TGATGTTGATCATGTTGACGA	272	A
CcM0125	FI191561	(TTA)5	GCGCGTGACTCCTATAACATC	CGTACAAAATAATTGTCCAAAACAA	166	A
CcM0126	FI191618	(TAT)21	TGGTCCATGTTCCTCACTCA	CCAATGAAAATGAGAACCTTCA	218	A
CcM0127	FI191650	(AAGAAA)5	TTTGCTCAAGAGTGGAGCATT	TTGTAGGACATTGGGAAGCA	243	A
CcM0128	FI191673	(ATT)5n(AAT)9	CTGACCATTGTCATGCCCTA	TCCATAGGCCCAAGTGTTTT	188	A
CcM0129	FI191713	(TA)6	TGCAAGCTTGGGGAAATAGT	TCATCCACTTCAAGATTCAACC	190	A
CcM0130	FI191777	(TG)6	ACCAAGCCTTTTCAAGTGGA	TTCCACCCTAGGACCATACG	202	A
CcM0131	FI191778	(AT)21	TTTATAAAATCAAATCTAGCTTGTTCA	TGAAAGCTTTTAAGTTTGTTAAAGCA	212	A
CcM0132	FI191801	(AT)12	TCACTACCATGCCCAAACAA	TTGGGGAGAGTTGTAATGCC	217	A
CcM0133	FI191813	(TA)9	GTTGTCCCATTTTGACCTCC	CCATAATCCAATCCAAATCCA	176	A
CcM0134	FI191818	(AT)12	CTCTGCCCCGATGTCATATT	TTGGGATGTGAAGATGATGAA	240	A
CcM0135	FI191937	(ATC)5	AGCGTTTTTGTGGAGTCTTTG	CCCAAGAAAGCACCCTTGTA	250	A
CcM0136	FI191937	(ACA)5	GCTTGAAGCTTAAAAAGAGTTTTG	TTGCTCATGCACACAGCATA	189	A
CcM0137	FI191943	(ATA)8	GGGATGATCCAAAAACGAGA	TCACCGATGACTTGTTGCAT	225	A
CcM0138	FI191960	(TA)6	TTTTGGGTCATGCAATGAAG	TGTCCTCAAGCTCCTTTCGT	270	A
CcM0139	FI192023	(TG)6	GTGGGTTCTTGGTTGGAGAA	GGTGAAACTCCCAGACGAAA	202	A
CcM0140	FI192054	(AAT)5	CCAACTCCCCTTCTAGTGTCTC	TTTAAAGACATTTTCGTTTTCAAAT	205	A
CcM0141	FI192073	(AT)18n(TTA)6	TCATTGAACCTTGGTCAAACAC	AAAATAAAATTATGGGACCTAAATCCT	275	A
CcM0142	FI192081	(A)11n(GA)5	TAGAGTCGACCTGCAGGCAT	CCATCCAATCTCGAATCGTT	264	A
CcM0143	FI192084	(TAT)6n(TTA)8	GGACCCAACACGAAGCTAAC	AAGATCTCATCCAAAGAAAGTCG	271	A
CcM0144	FI192086	(TA)21	CACAAATTTTGATCGATCTTACCA	CAATCTTATTTTACACGGCAATCA	251	A
CcM0145	FI192134	(AGA)5	GACGCACATGGACTGCTAGA	CTGGTCACGTGGCTGTAGAA	220	A
CcM0146	FI192148	(CA)6	CCACCCTAGGACCCTACGAC	TGCACTATCAAGGGAGGTGA	243	A
CcM0147	FI192164	(TTA)5n(CT)6	GTTATTTTAACCGCCGCAAA	GAGGAAGAAGGGATTGGTGG	248	A
CcM0148	FI192212	(AT)6	TGGAATTTGACTCATTTAGAATAGGA	CCCACAGACAGCATATCAACA	279	A
CcM0149	FI192218	(CT)6n(CA)12	TCATGTGGGGTAGAGGGTGT	CAATGGACATGCACTTAGGG	270	A
CcM0150	FI192300	(TCT)6	CCTTTGGGAACGAAGATCAA	GATCCAGTTCGGGTTTTCAA	280	A
CcM0151	FI192372	(GA)6	CAGGCATGCAAGCTTTGTTA	CCCTCAAAAATTTCGTCCAA	161	A
CcM0152	FI192447	(TTA)7	AAGCATGGATGGATTGGAAC	AGCACGGTTAAGGCTAGCAA	256	A
CcM0153	FI192453	(CA)6	TTCATTTTCCTACCAGGGGG	TTTTCAAGGTGCAAGATTGG	196	A
CcM0154	FI192458	(AG)7	TTCACACTACAATTGCCTCACA	TTACACACAACGGCCATGTT	214	A
CcM0155	FI192473	(TC)6	AGAACGTGCCATTCTGGTTT	TTGCCTCACCAAATCTCAAG	245	A
CcM0156	FI192518	(TA)10	TCAAATTGAATCTTACAGAATTTTAGA	CTCTCCGGTTGAAGGCACTA	180	A
CcM0157	FI192539	(TCA)5n(CCTCAT)5	CTCCTGCCTGGAATCAAAAG	CATATCCATGGCAGTTGCTG	250	A
CcM0158	FI192554	(CA)5n(AT)11	CCTATCAGAGCATGCCCACT	TGCATGCATTTTGTGAGTCG	260	NA
CcM0159	FI192564	(AT)7n(ATTT)5	TTAAATGGGTTTGATTGAATCTTT	CGTTCCGGGACTATGAAAAT	223	A
CcM0160	FI192601	(TA)6	AGGCAAGAAACATGGCTGAA	GGGTTGGAAATTTCGTGTTG	181	A
CcM0161	FI192608	(ATC)5	AGCGTTTTTGTGGAGTCTTTG	AGGAACGAATTCACCTGGAA	163	A
CcM0162	FI192640	(GA)6	TGTCCAACTCAACCCATTCA	TTAGGGATCAGACAGTCCCG	239	A
CcM0163	FI192647	(TGA)5	AACCACTTTCTTGACCCCAA	TGAAGTCTTGTGACGTCTGAGTG	278	A
CcM0164	FI192658	(AG)6	ATGCCCTTAATCGGTACCCT	CAAAGCTTGCTACAAGGTATTCAA	217	A
CcM0165	FI192686	(AAGAAA)5	TTCGAAAAGAATCCACTCCC	TGTAGGACATTGGGAAGCAA	203	A
CcM0166	FI192734	(TA)13n(T)10	CTCGACACATTCACATTCCCT	CCTGGGTTCAAATCCTACCA	141	A
CcM0167	FI192744	(AGT)6	TCAATGCCAACCTGACAAGA	TTTGAAATAGAACCTCCCCA	271	A
CcM0168	FI192798	(TG)9	CAACCTAGCTCTCAAAGATTCCA	TTGGCCACTAGGGCTAACTC	239	A
CcM0169	FI192804	(CA)6	TTCCACCCTAGGACCATACG	ACCAAGCCTTTTCAAGTGGA	206	A
CcM0170	FI192808	(AT)24	CAGGCATGCAAGCTTCTTTT	AGGGATGTCGCATTTTTCTG	208	A
CcM0171	FI192820	(TG)5n(T)11	TTGAATTATTGGCTGTTTCTGG	TCAATTCCATCGGTTAGGGA	234	A
CcM0172	FI192842	(AT)7	CATGTGCATTATTTACGTCGG	CCTCCAATTTATCATTTGTGTGA	274	A
CcM0173	FI192849	(TAAA)6	TTGTCAATGGGACCTCAACA	CTATCCCATGCCATCAACCT	278	A
CcM0174	FI192908	(AT)35	AGTCTTTGAAAAGAGGCCAAC	CAAAATGTAAGAAGATCAAACCAAAA	157	A
CcM0175	FI192915	(GA)6	GGAGCGAACAATCACAGACA	CCGAGATCATGAGAACCCTT	178	A
CcM0176	FI192943	(GA)10	GAAATTAAGAAGCGGCGATG	AACCTTATTGCCACGCAAAC	235	A
CcM0177	FI192947	(ATA)5	GAATGCCATTTCCCTTTTGA	TGGGAAGGACTGAAAGCAAG	239	A
CcM0178	FI192980	(AT)13	TCCACAAAATCGTACGGTGA	ATGCTTATGTCAGGGATGGC	258	A
CcM0179	FI193016	(TTA)6(TA)17	GCAAAATTGCACTAAAATTTGTTT	CCATCTTCGCCTGTCGTATT	189	A
CcM0180	FI193106	(AAT)5	TTGTGATACCATGTGCTTCTTG	GAAAAATTTCTCAAAATTCTCTTCTCA	236	A
CcM0181	FI193124	(G)13n(TG)5	TAGTTCACCGCCTGTCCTTC	TGCAGACGATAAACATTCGG	278	A
CcM0182	FI193170	(GTG)6	TTGGAGCAACAACAAAATGG	CAAGAGCATTTGATCCATGA	202	A
CcM0183	FI193187	(AT)10n(TA)8	GCCCATTTTGTCATCCCTAA	TTCAACAGTTGGATCGTTCA	236	A
CcM0184	FI193228	(CA)7	AAGCTTCACCACCAACATCC	TATAGGTGTGCCTTCGGGTC	278	A
CcM0185	FI193254	(TA)8	TTGATCATGACTTATGCCTTTGA	GGCTTGCTTTGAGTTCCTTG	232	A
CcM0186	FI193299	(AT)18	AAGATTTGATCCATATTTTCTGACA	CCACACTAATTAGGCAAATACGA	201	A
CcM0187	FI193316	(TG)6	GATTTTTCACTATAAAAGCAAAATGA	TTTGGCCTCAGAGTTTACATGA	247	A
CcM0188	FI193340	(TG)8	GAAGAAAAACACATAGAAGGGGG	AATCCCAGCCGCAAAAGTAT	173	A
CcM0189	FI193341	(TTA)7	TGTTAACCGTGTTGAAGGCA	ATCGAACACCAACCAAGGAC	221	A
CcM0190	FI193392	(CT)6	TAGTTGCACACTGTCCCTGC	TGACTCACAAAGTTGCTTTATCTT	190	A
CcM0191	FI193400	(AT)22	TCCGTTGCTTCTAAGTGTTCAA	CCCAAGTTAGGGTGAACCAA	212	A
CcM0192	FI193407	(TG)6	ACCAAGCCTTTTCAAGTGGA	CCACCCTAGGACCCTACGAC	202	A
CcM0193	FI193429	(TA)20	TAAATCACCACCCTTGAGGC	TGCAAAAACACATCCTGGAA	190	A
CcM0194	FI193432	(TGA)5	AGGCATGTGTTTGTGTTTGTTT	CCTTGAAAACTCTTGTTGGAATC	204	A
CcM0195	FI193462	(AT)11	CAACAATAAAGCATAAACCACCA	TGACGTAGATTGGGTAGTTAGGA	223	A
CcM0196	FI193495	(CT)7	ACACCGAATGGAAATGAAGC	ATTTGAGAGCCTAGTGCCGA	197	A
CcM0197	FI193525	(AAGAAA)5	GAGTTTTAAGAAGGAGGGCGA	TCTTCCTCGGAATCTATGGC	274	A
CcM0198	FI193529	(AT)9	TGCATTTTCAACCTTTCGTG	GGTCATGCAGACACTTCCCT	262	NA
CcM0199	FI193620	(AAT)12	TGACCTCCTCCTCATGGTTC	GAAGGGAAGGAGGGACGTAG	200	A
CcM0200	FI193687	(AT)15	AGAGTCGACCTGCAGGCAT	CAATAAGCGTGCCATTTGTG	263	NA
CcM0201	FI193693	(AT)13	GAGGCTTGCTGTGATACCCT	TAGGACATGTGACATCGGGA	273	A
CcM0202	FI193742	(AT)15	TTCTCCCCAGATTTCCACAG	TGCACTCAACTTTTGGCACT	214	A
CcM0203	FI193744	(AG)6	GGTTTGAGTCCTGGCATCAT	TTGTCAATATGCACTTTTAAGGATTT	216	A
CcM0204	FI193761	(AAT)5	TGGCTTAGATATCTCCCCACTT	TTGGTGAATGTCGTGTGGTT	259	A
CcM0205	FI193771	(GA)6	TGTCCAACTCAACCCATTCA	TACCCGAGATCATGAGGACC	233	A
CcM0206	FI193834	(AT)21	TGCCATATTTTGGTTTGAACA	CACAATACATTAGCCACATTGTCA	157	A
CcM0207	FI193838	(TA)15	TTTTGGCGGTCATTTTAACC	TTAGTCGGGAGCAACACTGA	235	A
CcM0208	FI193892	(TAT)10n(TTA)7	GCATCTAAATACAATTAATATTGTGGG	ATAGGGTGGATCTCTGGTGC	122	A
CcM0209	FI193903	(AC)7	TGTGCTCTCCAAGTTGTTGC	TTTTGATAATGCCAAAGGGG	278	A
CcM0210	FI193935	(ATG)5	CCAAGAAAGCACCCCTTGTA	TTGAGAAAAGCATTTTTGTGGA	262	A
CcM0211	FI193940	(TC)6	AATTCTCAATTGTAATCCCTCACTT	ACTGGATGTGAGGAGTGCCT	246	A
CcM0212	FI193974	(GAC)6	CTCATGGAGTGACCGAACCT	AAGTTCTAGGATTAAGGGAATGTCA	246	A
CcM0213	FI194037	(GA)6	GGGTGACTCTGGTTGCCTAT	GGGCAGAACCTTCTCCTCTT	253	A
CcM0214	FI194038	(GA)8	TGCGGCAACTTTTCACACTA	GCCTCAAAAATTTCGTCCAA	113	A
CcM0215	FI194054	(ATC)5	TTTGGGAAACTTCAGACATGAG	CACTTGGAATTCTTGAGGCA	199	A
CcM0216	FI194056	(TG)6	AAGGGAGGTGGACTACAAGGA	CGTTTAGAAGGCTTCAATTTTCC	157	A
CcM0217	FI194234	(TA)6	CGTGCTACCATTTTTCAAACG	AGCGTGCCAGATACATTCAA	105	A
CcM0218	FI194332	(TTA)5	TGCTTGTTTGGTTGTTGAGC	GGGCATATGGAAGGGTGTTA	175	A
CcM0219	FI194333	(GA)6	TAGGTGCTTTTTGGCAACCT	GGCCCGTTCCAATACACTAA	256	A
CcM0220	FI194351	(AT)15(ATA)5	GTGTGACACCCTCTACCCCA	TAGGACATGTGACATCGGGA	277	A
CcM0221	FI194360	(TA)17	AAAGTTATTGAGCGGCGTAA	TTTCATATTTGTGTGTTTCATGAGTT	231	A
CcM0222	FI194373	(AT)6	TGTGTTTGGTTTGGTTTTCG	TTGCACACATATATTGCATTTGA	105	A
CcM0223	FI194406	(AAT)8	AACATCAAGAAGGGTCCACA	GAGAGGATGTGACATTGGGG	263	A
CcM0224	FI194421	(TAT)7	TCACTGTGCATTTTCCGTGT	ACCCCGAGTCATCACTTCAC	267	A
CcM0225	FI194488	(A)10n(CA)6	AGCCAACCTTGCACAGTTCT	CCATTGTGGAGTTGTGTGAAGT	163	A
CcM0226	FI194492	(AAGAAA)5	TTCGAAAAGAATCCACTCCC	TGTAGGACATTGGGAAGCAA	203	A
CcM0227	FI194507	(TA)6	CACCGGTGTTAATTATAACCCTTATC	TTGGATCCCTCTCATTTTGG	263	A
CcM0228	FI194530	(TG)6n(GT)5(TA)10	TGAAAGGTCTGTTTGTGCCA	CATTGAAATTTGATGTAGAACATGAG	241	A
CcM0229	FI194594	(CTT)5	CGCTTTCTTTTACTTATTGCACG	CTCCAACGGGAAAATTTGAA	128	A
CcM0230	FI194646	(AAAT)5	CGCTTGGCTGTGAAAGTGTA	AGGAACGTGGTAAGTCGGTG	210	A
CcM0231	FI194690	(AAT)5	GGGGGTGCTTTTAGGGAATA	GGAGCAATGGGGAATAGGTT	223	A
CcM0232	FI194708	(CA)6	TTTGCCTACTAGGGGTTTCG	TCATTTTTGCAAGGGAAAGG	207	A
CcM0233	FI194715	(GA)6	GGTTTTAGGTGCTTTGTGGC	TAGACAGCTGGGGCTCATTT	158	A
CcM0234	FI194717	(AC)10(AT)29	GAGACCTTCACAACCTACCCA	TGGATCCTCTTATTCCAGTGTG	264	A
CcM0235	FI194736	(TTA)10	ATAGGATGTGACATTGGGGC	AACATCAAGAAGGGTCCACA	268	A
CcM0236	FI194751	(TC)7	AAATCTGGAATGGGCCTTCT	TCACAAATCTCAAGAAATACAATGG	151	A
CcM0237	FI194801	(AT)21	CAAAAATTAAAGGCTCATTAAACTG	TGAGAATCGGTAACCTAGCCA	277	NA
CcM0238	FI194809	(AT)11(AG)6	TCCAGTGACAAGACCACCAA	TCTTAGAGTAAACGGATCATTCCC	183	A
CcM0239	FI194859	(AAT)9	AACATCAAGAAGGGTCCACA	ATAGGATGTGACATTGGGGC	265	A
CcM0240	FI194901	(AT)16	CCATTTTAAGTAGTTTAGGCATAACG	TTATCGTGAAAATCTCTCATGC	242	A
CcM0241	FI194917	(TAT)6	GGAACAAGGGAATGAGTGCT	TTGAAACAGGCTCCTAATCTCAT	109	A
CcM0242	FI194949	(AAGAAA)5	AGGGCCTCTCTTCCCTACCT	TCTTCCTCGGAATCTATGGC	262	A
CcM0243	FI194959	(TG)5n(TG)5	GGAGCCAAAGGTCTAGGGAG	TGCAAGCTCAATCTATGCAAT	246	A
CcM0244	FI195016	(AT)11n(TA)9	AGCATGTGCTTTGCATCAAT	TTTGGTGTATAAGATTACGAATGATTT	218	A
CcM0245	FI195087	(CA)6	TGGAAGTGTTCCAAGGGATT	ACCAAGCCTTTTCAAGTGGA	241	A
CcM0246	FI195094	(AT)16	ATGGAGCCAAAGTGTCCAAG	ATGAAAAGCAACTACGCGCT	226	A
CcM0247	FI195117	(ATA)5	CATCTCGACTCCTAAATTATCGC	TCAGGGATCTTGAGAGACCAA	236	A
CcM0248	FI195265	(TA)8	CAAACTCAACCCTACCAATGC	CATTCCTTGTCATCAATGAAGTTT	280	A
CcM0249	FI195279	(TC)10	TCAAATATTGTGTTCATCTCACG	GCCATATGGGAAGAGGATGA	260	A
CcM0250	FI195331	(CA)6	ATTTCCCCTCAAAAGGCAAC	TGATTAATGGATGTTGAAAGTGA	196	A
CcM0251	FI195376	(AAT)6	TTGCTGGAAGAAAAGGGTTG	ATGATTTTCCAACGCTCCTG	220	A
CcM0252	FI195409	(AT)23	CATAGAAGCCCACCTTCCAA	CTGCATGCAAAACGAAGAAG	234	A
CcM0253	FI195413	(TA)18	GGAAAGGAGAGAGTTCGCAA	CACACGTCAAGAAAAGAAAAAGG	197	A
CcM0254	FI195450	(AAC)6	GCTTGCTCACACCATCTGAA	AGCACAAAATCACCGGAAAG	191	A
CcM0255	FI195482	(GA)6	ATGAGAACCTACACCGCCAC	AGACCGCCAACAACGTATTC	252	A
CcM0256	FI195491	(AAGAAA)5	CGAAAAGACTCCACTGCCTC	TTCATCAAGTTCAGGCTCCC	195	A
CcM0257	FI195523	(AG)7(TG)15	GCCGTTACGAGGGTAATGAA	CTGTCTCAAAGGGACCCTGA	241	A
CcM0258	FI195532	(CA)6	CAGAGTCAGCGACTTTCGTG	GGGTAAGTTTTGTGAAAGTGTGG	192	A
CcM0259	FI195546	(TC)6n(CTT)5	CTTGCACCACAAGTTTCCCT	CCAAGAGCTTGAAGGAAGCA	240	A
CcM0260	FI195558	(AT)10n(A)16	TGGTTGTTCCCCTTTTCTACA	TCTGATCGTGTTGGTGGCTA	280	A
CcM0261	FI195595	(TA)12	AAGTGCCATCTTCAAGCACC	TTGTAATTCAAAATGATTGGACC	238	A
CcM0262	FI195598	(AAT)6n(ATA)11	AACCCAATTTCATTTGGAAAA	ACATCTCACTTGTTTTATCTCTTCAA	203	A
CcM0263	FI195617	(TG)7	AAAACCTTGTGCCACCTTTG	CGAGCATGGTTTTAAAATTCC	150	A
CcM0264	FI195643	(TA)24	TCAGTTACCTGAGGAGAAGTTTTTG	CACAAAGAATCAAGTCTTCCTATTCA	233	A
CcM0265	FI195693	(AG)7	TTCTAGGTGCTTTGTGGCAA	AACGTTCAAATCCAGAACGG	220	A
CcM0266	FI195700	(AC)6	TGCATTGGACGAAGAACACT	CCCCTGCATTGTTAGATGCT	155	A
CcM0267	FI195733	(ATC)5	AGCGTTTTTGTGGAGTCTTTG	CCTTGCCACTTGAGAAACCT	214	A
CcM0268	FI195757	(AT)24(GT)10	CCTTTTGGGTTAGGGTATCCA	CCCCTAACGTAGCCTGTCAA	210	A
CcM0269	FI195815	(GAA)5	GGGGAAATCACGAAGTTTCA	CACCTTCGTCTTCACCGTTT	274	A
CcM0270	FI195857	(AG)8n(AT)5	AGGCACAACAAATACTGCCC	ACATATACGAAAAGAACTGGTGG	235	A
CcM0271	FI195944	(A)23(AT)25	TGCTTCGCATTCCTCTTTTT	AGGAAAATGCTGCTTTGCAC	268	A
CcM0272	FI195981	(GA)6	GCTTTGTGGCAACCTTTCAC	CAACAGTTAGGGGACCTCCA	137	A
CcM0273	FI196032	(CTT)5	CAGGTATACGCTGCTCACCA	GCAGTTGCTGATGGAGTTGA	264	A
CcM0274	FI196038	(AT)27	GCTTTTAAAAATTTTGCAGACTTGA	AATATACTCCCTCTCGCGCA	254	NA
CcM0275	FI196051	(AT)7	CTCAAGCTTCAACAATGACTATGA	TAGAGGAAACGCATTTTGGG	243	A
CcM0276	FI196076	(TC)6	TATTTGGTCCCAGGTCCATC	AAGAAATGACTGGAAGCCCA	118	A
CcM0277	FI196095	(AAT)8	TCCCACATAAAGGCAACTCC	TTTGTAACACCCCAATTTTCAA	280	A
CcM0278	FI196104	(GA)6	TGGATTAGGGGTGCTTTTTG	AAACAGGCCATTTTGGTCAG	191	A
CcM0279	FI196106	(ATC)5	GGAGTCTTTTTGACCATCTTGG	AGGAACGAATTCACCTGGAA	152	A
CcM0280	FI196123	(GA)6	CGGCAACCTTTCACACTACA	ACGGGTCATTCTGGTTTCAG	255	A
CcM0281	FI196136	(CACATC)5	GTGGCGTTGTTCTTCCATTT	CACCATTTTGTGTGGATTGTG	279	A
CcM0282	FI196138	(AT)8	GGGTTGTAATACGGTGACGG	CCCAAAACTAGTTCATGAGATAATAA	161	A
CcM0283	FI196144	(AAG)5	AGAAAGGTCAAACGAAGCCA	CATGCTTTGACTTTTGGGCT	269	A
CcM0284	FI196152	(AT)24	GGGTGTCATATTATAGCCAGGG	TTGATGTCAAATTGGTTGGA	210	A
CcM0285	FI196228	(AT)16	GGTGGCAGCTCCATTAAAAA	TGAGGAGTGAGAACAAATATCCAA	180	A
CcM0286	FI196245	(AT)6(AG)9	AAGGCTCTTTGATCAACTAACTCA	AATTCAGCGGTTGGATCATT	250	A
CcM0287	FI196256	(AT)6	GAATTTCAAGTGAGCATTCCG	TGCCATGTGAAAAAGACAACA	274	A
CcM0288	FI196318	(TA)8	TGAATGTGGGGTAGAGGGTG	TTGACTCATCACTTGTGTTTTCAA	262	A
CcM0289	FI196364	(TA)6	TTCCTTTGAGCCTTTGCACT	TCAAGTTTAAATGAAGGGTAGTTTTT	238	A
CcM0290	FI196431	(AAT)6	GAAAGAAAACCAGAAGAACCGA	TGGGATCAATTTCATAAATTTTACA	261	A
CcM0291	FI196506	(AT)40(AG)8	CACACAAAAACCACAATGACAA	TGTAGAACATGAGTTATCGAATGGA	229	A
CcM0292	FI196510	(TTA)6	ACCCATAGCAAGCAGAATGC	AGCTTGGGTTCAAAGGAACA	278	A
CcM0293	FI196516	(TA)11	GTTCCCGGCTACCAAATGTA	AAAAACACAAAAGATAAACATACATGC	231	A
CcM0294	FI196562	(AT)10	ACAAGTCAACCACACGAGCA	CACCAACATGCTTCTCATGC	100	A
CcM0295	FI196575	(AG)6	ATGATATGCGGGGTAGAGGG	AACCATGAGTTATTGAGCGGA	101	A
CcM0296	FI196633	(ATT)5	TTCACATTTTATCATTGCGGA	TCTTCGCGCTTATACGTTTG	242	A
CcM0297	FI196662	(AT)17	AATTTGTGGCAAAGTCGAGG	AGTGTACCCAGCGAATGAGG	265	A
CcM0298	FI196679	(TA)19	CGTAGCCGGATCTTCTTCAC	TGGTGTGGATTATGATGGATTG	245	A
CcM0299	FI196753	(ATT)5	CCAAGGAGGATTCCAATGAA	TGGATTTTGTGAGATTTTATGGAG	206	A
CcM0300	FI196755	(GA)6	ATGGAAAAGGTGCTTTGTGG	TAAATTGAAGCCTTGGGCAC	211	A
CcM0301	FI196778	(TAA)5	TTCCTTCTGAACAACGTACTCAA	GCTGAAACAAGGTTCTGGGA	270	A
CcM0302	FI196837	(TA)27	ACATGTGCAAACAATTGGGA	AAAACACTTTGCCTCGGATG	216	A
CcM0303	FI196859	(TA)7nt(GC)6	CAAGCTTTTGAGGTTCGACA	TCACGCAAGAAATTCACAGC	205	A
CcM0304	FI196867	(GGT)7	AACGACTCTCCAGCATGAGG	CAATTCCCCAAACCAAACAC	152	A
CcM0305	FI196881	(TA)11n(A)14	GAGCCTTTCCAACCTGCTC	TTTTTAGAGCATCCATCCCG	201	A
CcM0306	FI196910	(AAT)5	TCATTGTCTCTTTCTTTTCCATTT	GGCATGCTAACATGGCATTA	280	A
CcM0307	FI196915	(T)11n(AAAT)5	CCTACAACCGATCTCCGGTA	TGGGCTATAGCGATACCACTT	270	A
CcM0308	FI196918	(AAAT)5	TGTTCCCAAGGTTATCGACC	GCCTGCATCCTTTTGTAGTTG	257	A
CcM0309	FI196959	(TA)7	TCCGAGAACACACAAAGGTG	TGAATTTCAAAATTAGTTGAGTTGA	214	A
CcM0310	FI196960	(AT)29	CAACACCACAACACCACACA	TTTAGCCCCCAGATCTGACA	133	NA
CcM0311	FI197026	(GA)6	TGTCCAACTCAACCCATTCA	TACCCGAGATCATGAGGACC	226	A
CcM0312	FI197054	(AG)n(A)10	TTAAAAGGAGGCCTCATCCA	AAACTTTCCGGTATTGTGCG	182	A
CcM0313	FI197094	(AT)11	TGGCACAATTGAACTCTTGG	TTAAACAGTTGGATCGTTGAAA	151	NA
CcM0314	FI197125	(AT)13	TTTTTAAAATGATTGGTAACCTTATGA	AAAATTTAGTTGGTCCCGTAAAAA	213	A
CcM0315	FI197131	(GT)6	TTATTTTAGTTAGGGTCCATCTACCT	GTTGCTGAACCCATTCTTCG	124	A
CcM0316	FI197166	(AT)13(AC)5	CCGGACAATTTTAGGGGTCT	GCATGTTAGGCCACCTTTTG	227	A
CcM0317	FI197251	(AT)26	GGGTTTGAGACTATTGGAGGG	ATGAAATTGGGCGTGAAGAG	171	A
CcM0318	FI197271	(CA)7	CCCTAGGGAATCCGACTAGC	GGGAGGTGGACTACAAGGAA	258	A
CcM0319	FI197288	(TA)31	CTCGTGTCATTTTCATCCCA	AAAAGGTCACATGAAAGCCAA	178	A
CcM0320	FI197327	(AT)6	GTGATGGCCTCTTCATGCTT	TTTGTGATTGACCGGCATTA	273	A
CcM0321	FI197373	(TA)10	CGTTCAGAATTTGGTTTCCG	GGACCGTTCCAGATGCATAG	115	A
CcM0322	FI197418	(AT)21	AAAGACCACGATATGGGCAA	GAGTTGAAACTTTTATTTTCATCGAAT	276	A
CcM0323	FI197436	(AAT)8	CCCTTACCTGGATGAGTGGA	TATGGAAGGGGAAGGAAGGT	258	A
CcM0324	FI197444	(AT)5n(TTAT)5	AAATGAGTTTGATTGAATTTTTAAAGG	GCCCGTTCCAGATATACGAA	216	A
CcM0325	FI197528	(AG)5n(AG)5	TGGCGACCTTTCACACTACA	TTCACCCACAACGGAATAGC	269	A
CcM0326	FI197607	(TA)11	GTTCCCGGCTACCAAATGTA	TTTTGATTTTTCCAATCAACG	265	A
CcM0327	FI197614	(TA)12	TTGCCTTTTGCTTGTCCAAT	AAAACACACACCGACACACA	113	A
CcM0328	FI197632	(AC)5n(TA)14(CA)5	ATGAACTTTCAATCTAACGGTTG	TTTCTGCGTTTTGGGATTTT	264	NA
CcM0329	FI197729	(GA)6	GCTTTGTGGCAACCTTTCAC	ACGATCGGATCCAGAATGAG	207	A
CcM0330	FI197758	(AT)27	CGTAGCCGGATCTTCTTCAC	TGGTGTGGATTATGATGGATTG	261	A
CcM0331	FI197782	(TA)21	ATGGCTTAGGCTCCCTCAAT	TCACCGTTACTTTCATCAAAACAT	212	NA
CcM0332	FI197799	(CA)6	TGGTAAACCAAACCTGGGTA	TGAAACACATAGAAGGCAGGG	145	A
CcM0333	FI197853	(AT)22	CTTCACGAGACGGGAAAGTC	TGGGGGACAGATATAAACATGA	230	A
CcM0334	FI197879	(TC)8	TGTCCGGATTTGACACTTTG	ACACACTCCAGCGTGGTTTT	141	A
CcM0335	FI197912	(TTA)11	GACTTTGTTGTGGGTTTGCC	CGTTCAAAATAATTGTCCGAAA	271	A
CcM0336	FI197923	(A)10n(A)14(TA)11	GAGCATATGCGTGTTGCATT	TCCTAGGAGATGCATGATATTTATTTT	274	A
CcM0337	FI197970	(AAAT)6n(T)10	GATTTGCATAAGCCCAAGGA	GGTACAATAGCCCTCTAAACTGC	271	A
CcM0338	FI197972	(TA)9	ACAGTTGTTCTAGGTTCAATGTCA	TTGGGCCGTTTACCAGTATC	223	A
CcM0339	FI197976	(AT)6	CGGTTTCTTGAGAACCGATG	ACTTTTGTGGTGGCCAAGTT	217	A
CcM0340	FI197995	(TA)24	CCACTTTTATCTTTCCGATTCC	CATGATCAAAATCAAAACTCAATCA	256	A
CcM0341	FI197997	(CAT)5	AGGCTCTCCAACCCTTGAAT	GTGCAATGAGTGGTTTGTGG	135	A
CcM0342	FI197997	(CG)6(CA)6	TGCATTAGTTGTTAGATTAACGGG	ATTAAATCTGCCAAGTCCGC	195	A
CcM0343	FI198055	(AT)11	TGGCTCAACCACAACTTTGA	GGCACTTCGTGCCTCTAATA	268	A
CcM0344	FI198116	(AT)17	TGGCATGGTGTGAGATGAGT	AGCACATACAAACACACCACAA	263	A
CcM0345	FI198126	(AT)10n(TA)7	CAGGCATGCAAGCTTCTTTA	AATATATTCATTGGAACAAGAACCA	203	NA
CcM0346	FI198175	(CAA)5	CCAACCAACAGCAACAACAC	GAGCGAGAACGACTTCTTGG	246	A
CcM0347	FI198208	(AT)12	TCTTTCCTTCGGTTCTTCCA	AGAATCAATCCAAAGCAAGCA	221	A
CcM0348	FI198224	(TA)6	TTACCCTCATTGGGCTTTTG	AAAATGTGAAAATCAAAGGGATG	272	A
CcM0349	FI198323	(GAC)6	CGCCAATTATATGCCATCGT	GATCCGAAGATTGCGTGAGT	163	A
CcM0350	FI198399	(AT)7	TCCCTGACACGAGTTTTGGT	TTGTTGGGGTTTAGTCCTGC	186	A
CcM0351	FI198406	(CAT)6	ACGAGCGATACCACTCAACC	AATCGGCCGTGAGTTATGAG	241	A
CcM0352	FI198421	(TTA)5	TGTTCGCAACAAGAGGAGTG	TCCTTGAGAAATTTGGCACC	192	A
CcM0353	FI198466	(AT)14	GATTCGCAAGTTGCTCCTTC	TTGTGATCACTTATCATCATTTTGG	189	A
CcM0354	FI198476	(GT)11	TCGCCAACTTCACTTGTCAG	TGTTGAGACTATCCTATTCTCTCTGTG	249	A
CcM0355	FI198527	(AT)13	ACATGAAATCGTGTTTTGTCC	TGATGAGTATCATCGATTTCCA	272	A
CcM0356	FI198531	(CAT)6	GCGATACCACCCAACCACTA	CAATCGGCCGTGAGTTATGT	276	A
CcM0357	FI198564	(TTA)5	TGGTTGGTCTAAATGCAGAAAA	TGATTGATGAGAAACTAAAACTCCA	209	A
CcM0358	FI198588	(TGA)7	TCATCCCCAACAATACCTGG	CATGCATCAAAATCCCAACA	274	A
CcM0359	FI198614	(AAG)7	CTCCAACGGGAAAATTTGAA	CAAGAAATGCTTTGAGAAGAAATG	170	A
CcM0360	FI198633	(AT)11	AAGATCTTGAGTTTGATTCTTGGA	TGGTCAATGTGAATTACCCG	169	A
CcM0361	FI198648	(TA)9	TCTTCCTGTCCTCATCCTCG	TGGAAACCAAAGTTGTGCAT	172	A
CcM0362	FI198657	(GA)6	TGTCCAACTCAACCCATTCA	TACCCGAGATCATGAGGACC	219	A
CcM0363	FI198683	(AAAAT)5	CCTTCAAAGAAAACACCCTCC	GCATACCAAGGTGTCTGTTTCA	222	A
CcM0364	FI198710	(AAT)5	TTGAAAGAAAATAAAGGGAGGA	TGGACATTAGTTTTGCGTGG	126	A
CcM0365	FI198723	(AG)8	TGTGCATCTCGATGATCTTTTC	GCAGTAAACGAAGGAGGCAG	118	A
CcM0366	FI198730	(AT)8	CCTATGCTCCACAACAAGAAAA	GCGATAGAAACATATTGCACACA	170	A
CcM0367	FI198767	(TA)5n(AT)9	AACATTGTGGAAATACCGAGC	ATTCATGCACACACATGCCT	268	A
CcM0368	FI198790	(GA)6	TCGTGGCAAGCTTTGTTAGA	CCAAAAATTTCGTCCAGGAT	151	A
CcM0369	FI198827	(AT)8(AC)5	GGGAAGTAAATTTCATATGGCCT	TGGGGAGTAAACCCCAATAG	228	A
CcM0370	FI198857	(AT)26	TGGTCCAACATCAATAGCAAA	TGATGATGACCGAGGGGT	278	NA
CcM0371	FI198865	(CT)7	CACTCCGCACTCTCCTTCTC	CCAAATCGAAGATTCCCTCA	226	A
CcM0372	FI198887	(T)12n(AT)38	TCTCTTGCAGAATTATTGGCCT	TGGGGTAGAAATATTTTGAGAGTTT	216	A
CcM0373	FI198894	(TG)6	ACCAAGCCTTTTCAAGTGGA	TCCCAAAAAGCTTCAAGTGC	235	A
CcM0374	FI198903	(TA)11	GAACCGTCTTAAAATTTCTCATTT	CAATGGCACATTGTCAAAAA	161	A
CcM0375	FI198912	(TA)23	GTCAAGAGGGATCGATGCAA	TGATGCATTTTTATAGTGCGTT	280	A
CcM0376	FI198943	(TA)n(A)11	ATGGCTCATCCCATTAGCAC	TTTGCGAGCTGATGTTTCAA	208	A
CcM0377	FI198979	(CA)6	CCTTCAGCTAGGAAATCCGAC	GGGAGGTGGACTACAAGGAA	260	A
CcM0378	FI198997	(TG)6	GCTTGTAAACGTGATTGGGC	AGAGTCCCTCTGCGAAAACA	188	A
CcM0379	FI198999	(CA)6	TGTCACTTGGACTTCCACCC	ACCAAGCCTTTTCAAGTGGA	215	A
CcM0380	FI199160	(CA)6	GCTTCCTTGCCTACTAGGGG	ACCAAGCCTTTTCAAGTGGA	123	A
CcM0381	FI199172	(TA)21	CGATCCCTGCTTGAAATCAT	GGTTCAAGCGATGCACTACA	267	A
CcM0382	FI199187	(TC)10	TCTGACAATGAAACAACGCC	TTCAGTCACAAACACACATAAAGC	173	A
CcM0383	FI199225	(TA)6	TAGTGTGTGCCTGGTTTTCG	GAAATCATTAAGTGTACAAATTGGC	225	A
CcM0384	FI199243	(AT)13	CCTGTCAAACATGGTTAATTATAACG	TTTGCACACGTACGTCCACT	277	NA
CcM0385	FI199264	(ATC)5	GACTATAGAATACTCAAGCTTGTGAGG	ACAGGAACGAATTCACCTGG	104	A
CcM0386	FI199277	(TAA)5	CGAGCAAATCAAATTAAAGGG	CATTGTGTCTTGTTCGTCTTTCT	210	A
CcM0387	FI199298	(AT)11n(TA)10	GGTTAAGCCTCCGACAACAA	TGGTGAGTTGTCCCTAATTTCA	258	A
CcM0388	FI199302	(AT)8(AC)5	TGCATATAACGCCAATTCAAA	CCTATTCGAGCATTTCCCAA	279	A
CcM0389	FI199318	(CAT)6	TGTCTTTCGGCCAAATTCTAA	GATCCAATCAGCCGTGAGTT	241	A
CcM0390	FI199319	(TA)23	CGATTGGATTAACAAAATTCACA	CACCACTGTAATTATAACCCCCTT	162	A
CcM0391	FI199344	(A)11n(AT)5	GGTTTAAAAAGTGAAATTTACGGA	AAATCTTTTGTTGCGGGTTG	212	A
CcM0392	FI199348	(AT)7	TGCTCCCTAATTTGAGACATTG	CAACATGAATCCATCATCATCA	143	A
CcM0393	FI199365	(AT)6	GTAGCCATGGTTTTGGGAAA	TTCATTTGTTCGTGCGTTGT	245	A
CcM0394	FI199377	(AAT)5(AT)5	TGGTTGAACACAACAGAAACAA	CATGGATTCCCTTTTGAAACA	251	A
CcM0395	FI199379	(CAT)5	CGACATCACTCATCCGCTAC	AATCGGCCGTGAGTTATGTACT	280	A
CcM0396	FI199408	(AT)7	TAGAGTCGACCTGCAGGCAT	CATTCGGATTTGAAAATGAAA	106	NA
CcM0397	FI199413	(AT)5n(TA)10	TCATCTTGAATGTGTGCCAAA	CAATGATGTTTCACAAAATCACC	228	NA
CcM0398	FI199483	(GAA)5	AGGCATGCAAGCTTCTTAGG	TCTCTCAAACCCACAAACCC	117	A
CcM0399	FI199533	(TA)16	AATTATAAACGGTTGAATTGAAAAA	TCGGCCTAGTCAGTCACCAT	247	A
CcM0400	FI199595	(AT)6	CCGTTGTCCAATTCTCATCA	TTTTATTGCACAATGGAAATTGA	244	A
CcM0401	FI199630	(AT)8	TTCATGGTCCAAAGATTAAAATGA	TTGTCAACTTGAGTTAAACCAAAC	228	A
CcM0402	FI199652	(TGA)6n(AG)5	CAGCATTTGAAGGAGAAGCC	GCAGATCCCTAACTCCTCCC	179	A
CcM0403	FI199658	(ATA)5	CACCATCGTTATTATCATCGTCA	CAATGAAAAACTACCCTATCGTGA	249	A
CcM0404	FI199672	(TA)11	GGGTGATGATTAACTCCTTTCA	TGTCAGTTGAACCCTCCTCA	271	NA
CcM0405	FI199681	(TG)5n(AG)6	CTTCAGGGGTCACATAAGCC	GATGCCAAGCGTCCTAAGAG	270	A
CcM0406	FI199691	(CT)5(AT)5n(AT)12	TTGTCCATTGCACACACTAAAA	TTTTTAGGTTCTTTTAAAAATTTGCAG	262	A
CcM0407	FI199691	(TA)7(TG)14	TCAAGTGGTTGGGCCTTTAG	AAAGAAAATTCAAATAAATGGATACC	190	A
CcM0408	FI199796	(TA)8	AAGGGATGCAATCATGCAAT	TCACATTAATTTAGATGCAGATCCA	172	A
CcM0409	FI199804	(TTA)8	ATAGGATGTGACATTGGGGC	GAAAGGTCCACATAGGTTCACAA	235	A
CcM0410	FI199822	(AT)30	CACAGTGGCTCATACTGCAAA	TGAAAACCAAAAATATCAAAATAAGC	254	A
CcM0411	FI199828	(AT)21	TCCCTGCGTATGATTTCCTC	TGTGCTAATGAGCAGGTTGG	210	NA
CcM0412	FI199866	(CA)7	CACAAAAATGACAAGGGAGTGA	TCGGGACACCAGTGATGTAA	267	A
CcM0413	FI199875	(T)10(CT)6	ATGCACTAAGCTTTGCCGTT	GGTTGAGCCTTCTTGTTGGA	256	A
CcM0414	FI199883	(TA)7	ATGGGACCAAGAAGCTTTCA	ATGCACCTGGGATCAAACTC	177	A
CcM0415	FI199973	(ATC)5	CCAAGAGAAAAACGTTTGTGAA	AATGGAACGAATTCACCTGG	111	A
CcM0416	FI200027	(AT)7	AAATTTAAAAATACTCATGTCGAAGAA	CCGTGAGTGTTAATGGACTAATATG	139	A
CcM0417	FI200049	(TA)22	CCCAAAAGTGGGATAGCAGA	TGACCTTAAACATTTTGTTTTCTTAAT	222	A
CcM0418	FI200079	(GA)6	GCTTTGTGGCAACCTTTCAC	GAACAGGTCGTTCCAGGGTA	245	A
CcM0419	FI200102	(GA)34	TTCTACGTTTTCAACATATCCAACA	GCTTGTACTTATCTCAGTGAATAGATG	280	A
CcM0420	FI200129	(ATT)8	CCACAGCAACAGCCAGATAA	AAGCATGAATTAGGCTTGGC	176	A
CcM0421	FI200154	(TG)6	GGGTTGCGACACACATTAGA	TGATGAAACTTCCAGACGCA	264	A
CcM0422	FI200158	(TTA)10	ATAGGATGTGACATTGGGGC	AACATCAAGAAGGGTCCACA	268	A
CcM0423	FI200162	(GA)8	CACACTACACAAATGCCTCACA	ACGATCATATCCAGAACGGC	205	A
CcM0424	FI200191	(GAA)5	CAATCGACTCTTGAGCATGG	GGACTTCCTCCTTTGTGCCT	133	A
CcM0425	FI200211	(A)15(AT)8	TCGATGTTACAATAAAGACCAGATG	TCCTCGTTTTTCACTTCCCA	189	A
CcM0426	FI200223	(CT)9	CTGGGACAAAGGCAGAATGT	CTATTGGTTGATGGGATGGG	252	A
CcM0427	FI200229	(TC)6	ATAGACAGCTCGGGCACAGT	TGGGGACTTTTAGGTGCTTTT	156	A
CcM0428	FI200285	(AT)8	TTAAATGGGTTTGATTGAATTTTT	CTTGTTCCCAAAGTGGAACG	244	A
CcM0429	FI200296	(AT)8(AG)7	TTACTTAGAGTAATGTGATCCCTCC	TGCCCTCTCATTGTCCATTT	196	A
CcM0430	FI200343	(TA)7	TCCCTAGCACAAAGAAAATCCT	GGGTTTAGGGTTTATAACCTTGTG	252	A
CcM0431	FI200348	(CATA)5(AT)9	CCATAATCCAATCCAAATCCA	TCACTGTAACGCCATCGAAA	126	A
CcM0432	FI200351	(CA)6	GGACTTCCACCTTACGACCA	TGCACTATCAAGGGAGGTGA	248	A
CcM0433	FI200365	(AT)11	TTGAAAGGAACTTTGGGTGG	AAACCCTGAATTCACATTTTTG	253	A
CcM0434	FI200389	(ATT)8	TAGAGTCGACCTGCAGGCAT	TTTAACGAGGCATACCCGAG	233	NA
CcM0435	FI200416	(TTC)5	TGCATGCTTTTACTTTTGCG	CTGCCACACAAGCCTATGAA	141	A
CcM0436	FI200434	(TGA)5	AAGCACCTCTTGCAGAAACC	TGGAGTGTTTTCTTTGTGAAACC	241	A
CcM0437	FI200496	(TG)5n(TA)21	GGCATGCAAGCTTAGTCCAT	TCGGAGAATCAATTATGCAATC	260	NA
CcM0438	FI200497	(ACA)5	TAGAGTCGACCTGCAGGCAT	ATCGATTTGCTCATGCACAC	234	A
CcM0439	FI200538	(AAT)5	GAAATTGGGAAAGAATACATTTACTG	TTTGGGGTATTTTTAAGATGTGC	238	A
CcM0440	FI200573	(TTC)5	TTCCACCCGAAGCATTTTTA	GCAACCCATCCAACTCAACT	185	A
CcM0441	FI200590	(T)10n(AT)28	TCTTATTTTTACTTTGATTTTCATGTG	TGATGTCGTAATGGATATATTAAAAAG	161	A
CcM0442	FI200617	(ACA)5	GTTCCAACGATGATGCCTCT	CACGGATGCTATTGTTGCTG	199	A
CcM0443	FI200654	(TA)17n(AT)5	TGACAAAATAATGCGGTCACA	CAAGCCAAAGTTTGTTTGAACT	261	A
CcM0444	FI200657	(TA)7	TGTCATGAGTGGCTGATCCT	TCAACCAAAATCCAAACCAA	184	A
CcM0445	FI200672	(TC)5n(CT)5	AAAGAGACAAAGGAAAGTAGGGAA	TATGGAAGGGGAGAGAGAGG	231	A
CcM0446	FI200675	(AAT)7	CTCATAACTCACGGCCGATT	TTCTGGATCCTTTCATTTTCTTT	255	A
CcM0447	FI200689	(TC)7	TTGGTGAGTGTCTCTGCTGC	CCTGAAGTAGCCAGTGGTCC	271	A
CcM0448	FI200708	(GA)6	AAAACTGCATTTATTTTGGGG	GTTGCAAGGAAGGAACGAAG	245	A
CcM0449	FI200744	(AT)24n(A)10	CGCCTAAATCCAAGGCTACA	CACAATCTCCTTGTTTGGCTT	261	NA
CcM0450	FI200748	(AT)7	GCCAAGGTTGAGCTGAAAAG	GGTCGATTCATGTTTGGAGG	156	A
CcM0451	FI200787	(CAT)6	ACGAGCGATACCACTCAACC	AATCGGCCGTGAGTTATGAG	255	A
CcM0452	FI200803	(CA)6	CCACTTGGACTTCCACCCTA	ACCAAGCCTTTTCAAGTGGA	213	A
CcM0453	FI200828	(GAA)5	CATGGAGGCTCGGTTTCTT	CCATGGTTAGCCTAGCTTGC	235	A
CcM0454	FI200911	(TC)13	TTTGGCTGTGTGTGGAAAAG	GATTAGGCATCAGGAAAAGCA	214	A
CcM0455	FI200922	(TTA)9	TAGAGTCGACCTGCAGGCAT	CGTACAAAATAATTGTCCAAAACAA	206	A
CcM0456	FI200923	(AGT)5	TCAGCCTGATGTACTTTGCG	AGGCCACTAGTCATAAAGAGCA	230	A
CcM0457	FI200932	(TTA)5	GGCATGCAAGCTTCTTGTAA	TCCATTTACTGTGGCAGTGG	266	A
CcM0458	FI200938	(AATA)5	TGACGAATTTGGCAAAATGATA	CAAAAGGCTTACTTCAGAGGTTC	267	A
CcM0459	FI201000	(TA)20	TGCTATAACTTTTACTATCAAACTCCA	TTTCAATCAAACGTGATAAAAGTCTC	248	A
CcM0460	FI201029	(TG)7	TACCCGACACCGGCTTATAG	CGTCGAACACTAATCGCAAA	179	A
CcM0461	FI201160	(TA)8	GGTCAATCTTTACCTCAAGTCAAAC	CAAGAACTTTAACCTTAGCATTTTACA	268	A
CcM0462	FI201166	(AC)5n(T)10	CGTGCAAATCCTACCCATCT	TGCACTTCTCACCACCAAAC	161	A
CcM0463	FI201340	(GA)7	GGCAACCTTTCACACTACACAA	TAGACAGCTGGGGCTCATTT	143	A
CcM0464	FI201400	(AT)6	CCCGCTAATACCATTTCCCT	TTGCAATGGGGTATTTTTGA	263	A
CcM0465	FI201424	(AT)6	CCAAGGGAAAGATTCAACCA	TCCAGAGAAGATTTGCTTCACA	199	A
CcM0466	FI201555	(TC)6	AAGGGCTTGAGTCGTTCAGA	TCGTCAGAATCACCACCAAA	197	A
CcM0467	FI201578	(AT)8	TCGCAAAACCATGTTACTGAA	AACTCTACCGACAACTTCATGC	189	A
CcM0468	FI201580	(TAT)5	ATAAAAATATCCGCAACCGC	CGAAAGCAATGTCAAAGCAA	183	A
CcM0469	FI201583	(AT)11	TTTGCTTAAATTTGATAAGGCTATAA	CATAAAAACCAATTGATATGAAAAGAA	140	A
CcM0470	FI201627	(GA)7	TGCTTTATGGCAACCTTTCA	AACGGCCATATCCAGAACAG	224	A
CcM0471	FI201643	(AT)12	AAAATTTTTATCCACCCACTAAAA	TTTATGGCATTAATTGATTACACTTT	273	A
CcM0472	FI201676	(TG)6	AATCGATTACTGAAGTTAGCAAAAA	TCAAAAGTGCAGTGGACGAA	126	A
CcM0473	FI201688	(A)10n(A)10(AAT)6	GGGTGCTTTTAGGGAATGCT	AAAGAGGAGCAATGGGGAAT	261	A
CcM0474	FI201756	(CAT)5n(AC)5	AAGTACATCAACAACAACACAAAGAA	CCCCTATGTATGGTGGGGTA	200	A
CcM0475	FI201757	(TA)7	TTCTAAAATGAGAAGAAAATGGAGAAA	TGATCGAATAGAAAAGTGGAAAGA	180	A
CcM0476	FI201805	(AT)8	TGGCTTCTTGTTGTTGCTTG	AAAAATATGAGAGAGATCTCAACTGG	237	A
CcM0477	FI201839	(TA)23(T)16	AGCAATTTGAACCGACGAAT	CGACAATCAGCTAGCTCTTCAA	233	A
CcM0478	FI201848	(GA)6	TAGAGTCGACCTGCAGGCAT	GGAGTTTCGAGTTGAGGCAC	273	NA
CcM0479	FI201854	(AT)16	AAATCAGTATATTTGATACTGGGAAAA	AGGGTTTAGGATTTATGTCTTCATT	239	A
CcM0480	FI201859	(GC)5n(AC)8(AT)6	TCCAACGACCACAAGCATTA	GTTGTTTAGCCCATTGGTGG	263	A
CcM0481	FI201912	(AT)42	CTCGCAAATTAGTCCTCCCA	TTTTTGGGGTTGTGAAGCAT	245	NA
CcM0482	FI201925	(GA)7	TGGGGATTTTAGGTGCTTTG	CCGTTCTAGGGTGCAAATGT	260	A
CcM0483	FI201955	(AG)6	AGAGTTTAGGGGGAGGAGGG	CCCTATCTCGTCTCCTCTCG	272	A
CcM0484	FI201979	(T)12n(ATT)5n(AT)5	TGGAAATTAAACACCATGAAACA	TGCATGCTACCAAGGAATTG	248	A
CcM0485	FI201986	(TCA)5	TCCAACAATTTTGTAGTGCTGC	AGACGGTCTGAAACCGGAC	229	A
CcM0486	FI202042	(TA)25	CTTGAATTGCCCATAGGCTC	CAAATCCAACCTCAATTTCACA	280	A
CcM0487	FI202048	(AT)10	CAAATCAATCCAACCCGTCT	AGAATTCAAACCATTTGCACC	252	A
CcM0488	FI202075	(CAT)5	TTGCAACACAAGCGATATCAT	CAATCGGCCGTGAGTTATGT	278	A
CcM0489	FI202113	(TAA)11	AGGACTTTATGGCTGTTGGG	GGGAAAGAGAAGGAAAAGGG	186	A
CcM0490	FI202132	(AAC)7	CCCCGACTGAGATGGTTCTA	TGGCACGACATTGTGTTTTT	259	A
CcM0491	FI202143	(TC)7	GTGGTGGGGGATAGAGTGAA	GGTTGGGGCACTATCTTTGA	262	A
CcM0492	FI202198	(AT)21	AAAATTTACGAGCACTAAAATGAAAAA	TCAACAATAAATTGTCATATGTCTGG	271	A
CcM0493	FI202244	(A)11n(AAAT)5	ATCCTGCTCCCTCAAAGACA	AAGGTGCCCAAGTTGGTTTA	232	A
CcM0494	FI202253	(AT)21	ACGTGAAAAATCCGCAACTT	GCTTGTGTTTCAAAATCCAACTT	117	A
CcM0495	FI202266	(TA)7	TCACCTCTTGGATTCCTTGG	TAAAAGTGTAACGACCCGCC	250	A
CcM0496	FI202271	(TTA)5	CAAGCTTGAGGAATTAGAAATTGA	GGGGTCCAGTCAGCATTTTA	240	A
CcM0497	FI202277	(TA)7	TTCCATCATTCATTGTCTCTTCA	AATTCAATTCCCCGGTCTG	238	A
CcM0498	FI202283	(AT)7n(AT)9	GGCTCAACCCCTTACAACAA	ATTTACAAAATTGCCACCGC	276	A
CcM0499	FI202347	(TTA)7	ATAGGATGTGACATTGGGGC	AACATCAAGAAGGGTCCACA	258	A
CcM0500	FI202371	(ATA)14	GGTTAGACCCAACCCAACCT	CAATGCTATCAACTTGAAACACAA	229	NA
CcM0501	FI202401	(GT)6	GAGGTGAGCTACAAGGAGCC	GTGAAAGTGTCCCAAAAGGC	268	A
CcM0502	FI202411	(TAA)19	CATCCTGCAAGACACGTGAA	TTGTCACGACTTGCACCTTT	240	A
CcM0503	FI202448	(AT)5n(TA)8	TAGAGTCGACCTGCAGGCAT	AATTGAATGAATGGCCAAGA	218	NA
CcM0504	FI202475	(TC)6n(TTC)5	CCACAAGCTTCCCTCCACTA	CCAAGAGTTTGAGGAAGCAAC	234	A
CcM0505	FI202509	(ATT)5n(T)10	ACCAAGGAGGATTCCAATGA	GGATTTTGTGGGATTTTATGGA	206	A
CcM0506	FI202538	(TA)19	AATCTTGCACCAGAGAGCGT	TTTTAAATTGCTGAACTTCTTGGA	276	A
CcM0507	FI202566	(CA)6	CCACCCTAGGACCCTACGAC	ACCAAGCCTTTTCAAGTGGA	202	A
CcM0508	FI202590	(TA)19	TTCTCGGCTTTTACTTGCTCA	CAAAAGGCAAGTATCTTCTCTGG	124	A
CcM0509	FI202692	(ATA)5n(A)12	ATCGTTCGTGGGTGTACGTT	CGCAATGATGCATGGTAAAG	252	A
CcM0510	FI202723	(TTC)5	CTTCCTTTGTGCCTTGGTTC	GCAACCATGGCTCTGATACC	218	A
CcM0511	FI202793	(GA)6	TGCTACAGATGCATCAGGAAAT	TTCTTTGTGCTGTTAGTGAAAACA	276	A
CcM0512	FI202800	(AT)7	GCAGTCCGCAATTTAAAACC	GAAAATTTGCATATTCAAGTCATTAAA	258	A
CcM0513	FI202801	(AT)15	TTCTTCTCGGCTTTTCCTTG	GAAAAATTTGAAATCAAAAGGCA	130	A
CcM0514	FI202869	(TCT)7	CCATGGTTAGCCTAGCTTGC	CAACTCCAAGTGGTTCGGTT	248	A
CcM0515	FI202879	(TG)7	TCAATGGACTCAAACACGACA	TCGGTGATATCTGACCCCAC	260	A
CcM0516	FI202883	(TC)14	ATTGATGGTGTTGTGGCAGA	TTCGTGACACTCACTGGTCC	191	A
CcM0517	FI202884	(ATC)5	ATCCTCATCCTCATCCCCAT	GGAGCCCGTTATGAGTGCTA	202	A
CcM0518	FI202915	(AT)11	CACCATCATTTGGGTTTGTG	CAACCCTCATTGGAGATGCT	280	A
CcM0519	FI202926	(TA)7	ACACAAACACAGGCCCATTC	TTTGGAACCATACTATTGCCA	166	A
CcM0520	FI202954	(AT)17	GGAGGCAAAGATCTTCATCG	AGCTGCACGAGATTCAGTAGG	224	A
CcM0521	FI202970	(TAC)5	AAGATTGTGCACCAAGAGGG	TCTTCACTGAAATCCACCCC	139	A
CcM0522	FI202974	(TA)17	TTGTCTGTGGGTTCATGTGAG	AGAGGCACTCACAAATTCTCAA	190	A
CcM0523	FI202991	(TG)6	ACCAAGCCTTTTCAAGTGGA	GCTTCCTTGCCTACTAGGGG	122	A
CcM0524	FI203026	(GA)7	GCCTCACAAAACTCAAAAATACAA	TAGAAATCTCGGCCAGCAGT	119	A
CcM0525	FI203029	(AT)11	AAATGAGTTTGATTGAATTTTTAAAGG	GGGGCTATGACAATCCAAAA	219	A
CcM0526	FI203060	(AAT)7	AACATCAAGAAGGGTCGACAT	ATAGGATGTGACATTGGGGC	259	A
CcM0527	FI203115	(ATAA)5	GAAAAAGGGGAGGGTGAGAG	AATGATATAGGATGTGTTTGGCA	272	A
CcM0528	FI203143	(A)19n(CA)5	AAGGAGGATAGGGAGAGCCA	TGCCTCATGATAAGGTCTTTGA	125	A
CcM0529	FI203194	(AT)7(AG)5	TGATTTTTCTGTTTTGCCCTG	AAAAATATGATTGTTTGACGGTG	151	A
CcM0530	FI203211	(TG)6	TTTTGTGCTTGGTTCCACAA	TCTCTGGGCAGACAATGAAA	246	A
CcM0531	FI203247	(TA)8	GCTCCTTGGAATTCCTTCCT	TGTTGGCAACGAAAGTGAAA	215	A
CcM0532	FI203268	(AT)13	GCTTTATTTCGCTCCTTAATTTT	TCATGATCATCCTAATTCGTGAG	274	A
CcM0533	FI203277	(TC)8	GGCCATTCCAGGGTAAGAAT	TGCCTCACAAATCTCAAGAAA	220	A
CcM0534	FI203287	(AT)6	ATCCCCTCTCGTGCATGTAT	GGGTTTTGCACTGTGTGAGA	271	NA
CcM0535	FI203335	(ATA)12	AGTCTTCTACCAATCCCCTTTATT	AGGACAAATGCGAAACTTGG	241	A
CcM0536	FI203355	(AAT)5	CCCCCAAAACCAACCTTAAT	CTCTTCAATTATGGCGGGAA	248	A
CcM0537	FI203404	(CTC)5	TATACTCGAGCTCCGCCAAC	GATCCTGATAACCCTGCCAA	244	A
CcM0538	FI203412	(AT)14(ATA)13	TGTCAATTTGAATTAATGGAATGAA	TTGGGGTAGTAAGGGTGTCA	275	A
CcM0539	FI203428	(TTAA)5	TGTACCATCCTGATTTTTCACAA	AAGTTTCCTTTTGCGAGTGC	239	A
CcM0540	FI203437	(AT)16	TCTTCACTTTGGTGTTATCGTCA	ACTCTTTAAATAATTCAATCCCCA	279	A
CcM0541	FI203441	(AT)6	TGTCAGGGATCAGACTGCTG	TGGTCAATCACCGAAGTGAA	130	A
CcM0542	FI203460	(AT)7	CCCAGTGAGCATTCAAAGGT	GGACCTACTGGTGGTAGGCA	264	A
CcM0543	FI203472	(A)11n(AT)18	CATCGGTTCTAGTGGAAATCG	CCGATGAGAGCATAGGAAAGA	250	A
CcM0544	FI203518	(ATA)7n(ATA)5	CGTACAAAATAATTGTCCAAAACAA	TGATGAATGTAACACCCCAGTT	164	A
CcM0545	FI203533	(AT)13	TGGTCATTAAAGTTTTTAAATTGGTTT	AGCAATGACAACAACAGTGGA	239	A
CcM0546	FI203538	(AT)11	CCAGTTCCGGGACTATGAAA	TGGGTTTGATTGAATTTTTAAAGG	221	A
CcM0547	FI203600	(AC)18(AT)15(TA)6	CCTTCAACTTAACCCCTTTCAA	CGAGGTTGGAAACTTAGTCCC	258	A
CcM0548	FI203606	(AC)8n(AC)8n(AC)7n(AC)5	GATGTAATCCCACCAAGGGA	TGGCCAAAGTGTAACGATTC	196	A
CcM0549	FI203637	(AT)35	CCGGACAATTTTAGGGGTCT	CTCTGTCTCGTGGGCTTGAT	262	A
CcM0550	FI203639	(GGA)6	TAACCTTTTCGATCATCGCC	GGTCTGAGTTTTGAGGTGCC	246	A
CcM0551	FI203655	(TC)11	GGCATGCAAGCTTTAAGTCA	AAGAATCAAAATTTAGTTCCAAACAA	235	NA
CcM0552	FI203658	(AT)7	TGTATTTACCATTATGCAGCCA	TTGCATGGATCCTTCATGTC	171	A
CcM0553	FI203673	(AG)6n(AG)11n(A)11	TTTCTCCAACCTCCACCATC	TTGGAAGCACTCCTAGCTTTG	279	A
CcM0554	FI203694	(AC)6	TGCATTGGACGAAGAACACT	CCCCTGCATTGTTAGATGCT	155	A
CcM0555	FI203782	(CT)8	GGCATGCAAGCTTAAGCAAC	ATGCTACTCAAATCCGTGGC	200	A
CcM0556	FI203822	(AT)18	CGTAGCCAGATCTTCTTCACCT	TGGTGTGGATTATGATGGATTC	243	A
CcM0557	FI203898	(TTA)6	GCTTGCTGTAACACCCCAAT	AATACGTACAAAATAATTGTCCAAAA	146	A
CcM0558	FI203953	(TAT)6	CACTCCACTCCATGCAATCA	ATGCCTCGGACACTGAGACT	266	A
CcM0559	FI204036	(AT)34	TGTTTTTGAAATAGTCGGAGCTT	CCTGTTGGTTTCTCTTCCTCC	234	A
CcM0560	FI204127	(TA)6	GAAACCATGTGAACCCCATC	GCACCCTCTAGCTGTAACGC	280	A
CcM0561	FI204141	(TG)6	TGCACTATCAAGGGAGGTGA	CCACTTGGACTTCCACCCTA	254	A
CcM0562	FI204168	(A)11n(AT)9	GGTATACCGATTGGCAGCAT	TGCGTGTTTTCAAAAGTGAC	239	A
CcM0563	FI204232	(TAT)5	ATAGGATGTGACATTGGGGC	AACATCAAGAAGGGTCCACA	259	A
CcM0564	FI204250	(AC)6	TGTTATTTCCACTTCCAGACGA	TCAAACATAAAGCTTGCGTGA	191	A
CcM0565	FI204259	(ATC)5	TTTGTGGAGTCTTTGTGACCA	AGGAACGAATTCACCTGGAA	157	A
CcM0566	FI204295	(AT)9	AAAATGACACTTTGTGTCTTCATGT	TTTTTGTGGATAATTTTGTCCCT	208	A
CcM0567	FI204329	(TA)20	CCCTCGTTGAACCAACTCTC	TCTGCCTTTTAAGGGTCAATG	279	NA
CcM0568	FI204384	(AT)6n(TA)6	CCAATATCTTGGTCATTGAATAGTAGG	AATAGGGGCGGTATTTGTCC	231	A
CcM0569	FI204391	(TA)9n(AT)11	TAGAGTCGACCTGCAGGCAT	GGTTTTGATCCCTGGTTGTG	159	A
CcM0570	FI204444	(AT)9	GGGACTAAATTTGCCACACC	GGACCCCAAGAGTTGATCCT	236	A
CcM0571	FI204461	(TA)7	CCAAAATCATTCCTGACTTTCA	TGGGTTGGGAACGATGTAAT	231	A
CcM0572	FI204523	(A)11(AT)8	GCTCACAATGAGTTGGAGCA	ATGACTCGGGAGCATCAAAC	274	A
CcM0573	FI204535	(CA)6	CCACCCTAGGACCCTACGAC	ACCAAGCCTTTTCAAGTGGA	202	A
CcM0574	FI204586	(AT)16n(TA)21	CACTATCGGAAGAATTGGTTTT	TTTGTTTCCACTTTTTAGTATACCATT	226	A
CcM0575	FI204593	(TC)6	CCTTTGCCCAAACAGGAGTA	GGAGCGAACAATCACAGACA	264	A
CcM0576	FI204713	(AAGAAA)5	AGGGCCACTCTTCCCTACCT	CCCCAATATGTCCTCTTCCA	144	A
CcM0577	FI204832	(TA)8	TAGAGTCGACCTGCAGGCAT	CCCTGTATATCAAACACCCCC	196	NA
CcM0578	FI204862	(AG)6	TACCTTTTCCCCAGTGGTTG	GAGTGGAGAGTAGGGAGGGG	210	A
CcM0579	FI204875	(GA)6	CGACTCAACCCATTCATCCT	AGCCATAATAGGGCCTCTCC	280	A
CcM0580	FI204888	(TA)18n(T)10	TGTTTTTGAGATGGACTTTGAA	CCAATAAGCCCCTTGCTTTA	195	A
CcM0581	FI204919	(TA)24	ATGTTTGACCGGCACTTAGG	AAGATTCTCATGAAAGTAGTTCTTGG	258	A
CcM0582	FI204926	(TAT)5	TTGGGCTTCCATTAGGACAC	CCACCAAATTATGACCAAATACC	113	A
CcM0583	FI204939	(TA)21	AGTTGGAAGCGATTGGATAAA	ATCCCTAAAATAGGTCGATTAGATT	245	A
CcM0584	FI204953	(CTT)5	GAAGTTCCCCATTGTAAGGGT	AGGCCACATTGCTTCTCAAT	170	A
CcM0585	FI204986	(TTA)5	TCATACCCATCCCCTCATTT	GCTGTACTTTCCTCGTGGCT	157	A
CcM0586	FI205017	(GA)9	CAGGCATGCAAGCTTTGTTA	TTTTAGAACGGGTTGTTCCG	232	A
CcM0587	FI205045	(GTGGCA)5	AAGTTCCAATCCGAACCCTT	TTCCTACCCTGGAATTTGGA	221	A
CcM0588	FI205096	(ATA)19	AAAAACAATTATTGCGTAAGATTATCA	ACGTTAGGAGCAAAGCGTGT	266	A
CcM0589	FI205168	(TA)7	TAGAGTCGACCTGCAGGCAT	TTTTTCATAGACATATTTCACACAATG	274	A
CcM0590	FI205203	(ATC)5	TTGTGACCTTCTTGGAGTGTTTT	GGAACGAATTCACCTGGAAA	165	A
CcM0591	FI205206	(AT)20	TGGCATGCAAATATATCAATCA	CCTCTTGATCTTTCACACATGA	222	A
CcM0592	FI205217	(GAA)5	GCAAGCTTGTAGGAAGCCAC	GCCAATCATGGTTCTCTTGAA	280	A
CcM0593	FI205311	(AAT)7	AACATCAAGAAGGGTCCACA	AAAGGGAAAGGGTTCTGCTC	280	A
CcM0594	FI205393	(GA)9n(TC)9	GGCTTGGTTCTTTCTTGGTG	AAGTCCCTGACTTTCCCCAT	185	A
CcM0595	FI205395	(AT)10	TGAGGGAATTGAATTAGGAACAA	TGAATGCTATCGTGTTGTGAATC	227	A
CcM0596	FI205423	(A)13n(TA)6	GAAGTCATTGAATACAACATGCAA	TTGGGTGTTTAGGGATTGAGA	235	A
CcM0597	FI205454	(AT)9n(TA)6	TCGTCTCATGCGAGAATTAGG	CCCCAAATTGGTCAATCAAC	235	A
CcM0598	FI205472	(ATT)11	TGACAAATGAAGAATGAGAAGTTGA	TGCAATTTCAGTAATGGGTGTC	123	NA
CcM0599	FI205498	(GA)7	AGCAATAAGGGAGGTTCGGT	GCCTAGCTTGCTCCATAAGC	231	A
CcM0600	FI205512	(AT)5n(T)10	ATGACGTGTGCATTTCGGTA	CCCTAAGCAAACCAAACCAA	269	A
CcM0601	FI205517	(TG)8	AGGAAGAAGCTCGTGAAGCA	AGACGGAAACCACACTCGTT	279	A
CcM0602	FI205600	(AT)14	TTTGCTCTATAACAAGGGATTCA	TGCTCTAATTCATGTCAAAACCC	216	A
CcM0603	FI205603	(A)21(AG)9	TGAGAGAGGATGTGTGGTGC	GTTGCACACACTGGCAAATC	232	A
CcM0604	FI205661	(TTAT)5	CATGTTTTACTGCAACTTTTATCATT	TGCATAACACATTGGTTGGG	280	A
CcM0605	FI205667	(TTA)5	CACCCCAGTTTTCAAAAAGGT	AATACGTACAAAATAATTGTCCAAAA	138	A
CcM0606	FI205697	(GT)6	TGTTGTTTTTGGACTGAACCA	AAACCCATAACCATGGAGCA	273	A
CcM0607	FI205709	(AT)17(AG)12	ATGCTCTACCTTGAGGGGGT	CGAGTTATTAAGTGGAGTAAATCTTGG	208	A
CcM0608	FI205717	(CA)6	ATTGCCTATTAGGGGTTCCG	ACCAAGCCTTTTCAAGTGGA	118	A
CcM0609	FI205740	(TA)7	GAAACCGCCATAAACCTTCA	TGCCTATCATGGCCTTCTTT	213	A
CcM0610	FI205765	(TTC)6n(T)12	AGAACAACCCAGAATGGCTC	GGAAAATTTTGGAAAAAGGCA	260	A
CcM0611	FI205771	(TA)15	AAGTGATGTCCAAATACATGATGG	GACCCCATCACACTTTCCC	259	A
CcM0612	FI205844	(CT)7	GCATGCAAGCTTGAAGAGAA	CAGCAGCTTCCATAACCCAT	185	A
CcM0613	FI205881	(TA)9	TCTCGCAATTCACAATCACA	ACGACTCCCCCAAACTTTTC	227	A
CcM0614	FI205907	(TTG)5	TTGCATGAATTGGTTCAAGG	TGGGTCAACAACAACCAAGA	218	A
CcM0615	FI205942	(AATT)5	GCTCCATTGGTCTCCAACAT	AATCATGGCATGGGGTAAAA	213	A
CcM0616	FI205951	(AT)13(T)12	TAGAGTCGACCTGCAGGCAT	ACCTTGGAAGGAGTTGCTGA	254	A
CcM0617	FI205981	(AT)6(T)10	CCAACCTCTCAGCACGGTAT	TTTCCCTTTTCACCCAAAAA	265	A
CcM0618	FI206052	(TC)6	ACCATTCTGGCCACTTTTTG	GGTGCTTTGTGGCAATCTTT	171	A
CcM0619	FI206055	(AC)6	TTTCATTCAAAGGCTATTTCCA	TAGGAGGTTGTTGTGATGCG	173	A
CcM0620	FI206116	(ACA)5	AAATTGAAATCACAGCATCACTG	CATTATGGCTGGTGTGCTTG	159	A
CcM0621	FI206119	(AT)15	GCATGCAAGCTTTTTCCACT	CTAAAATTTTGTTTTTCAACCGA	140	A
CcM0622	FI206122	(AC)7(AT)6	TAGAGTCGACCTGCAGGCAT	TGAACTTTCAATTTAATGGTTGGA	166	A
CcM0623	FI206133	(AT)6	ACCTTTTGATCGGAAGCACT	AATACCCGCGTGGATATGAG	271	A
CcM0624	FI206208	(TAT)10n(ATT)12n(ATT)10n(TTA)5n(TTA)14	TTGAAAAGACAAATAGTGTGCCTC	ACCTATCTTCCCCTCGCTTT	263	A
CcM0625	FI206209	(ATG)5	TTTGGATAAGTGGCGAGTGA	CCAAACCGCAACCTAGACTT	238	A
CcM0626	FI206225	(AC)6	TCGGATTCACCTTCTCTTGC	CAATCATTTTCCTAATTCTTGTGC	180	A
CcM0627	FI206311	(TC)10	AGCGAAAAGTTGCCCAAAC	ACGCCCTAAATTGGTACCCT	278	A
CcM0628	FI206427	(ACA)5	TGAACCAAAAATATGGAGTACCA	AATGGCGTCATTTGATCCAC	158	A
CcM0629	FI206513	(AATA)5	TCTTAAAGGCAATCAATCATATTCAC	CCGAAATGCACCTTCTTGAT	188	A
CcM0630	FI206514	(AT)5n(T)11	GAGTTCTGTAAAGTGTTTGGAAAGG	GAAACAGATAGGAATTGCTTCTTAAA	273	A
CcM0631	FI206556	(TC)6n(TC)10	GAATGAAAGGCTGCCAAAAG	CATACTTGATGTCTATATGATGGCA	198	A
CcM0632	FI206641	(AGA)5	TAGAGTCGACCTGCAGGCAT	TCGTGCTAACTTTGAACCCC	265	A
CcM0633	FI206705	(AT)19	GGGTGAAAGCATTGATAGCC	TTGAGCGGTGTAATGCTTAAT	238	A
CcM0634	FI206742	(TC)8	ATCCAGCTCAGCATCCACTT	TTTTCATTGGAGGGCATGTT	236	A
CcM0635	FI206784	(AT)10	CAGTAGCAGCACCAGTCCAA	GAAGCAAAAATTTTACAAGAACCAA	240	A
CcM0636	FI206907	(AT)18	TTGGTTTGTGCATGTAAATCG	TTTTCCGTTGCATTGTAAGTTG	272	NA
CcM0637	FI206964	(AT)11	CCATCCACGTGGGTATTCTC	GGAGGCGTGAATCTGAAAAA	160	A
CcM0638	FI206984	(TA)6	GCGTACCCATAATTCAACCG	GGGTTTGATTGCGAATTATGA	237	A
CcM0639	FI207002	(AT)16	GCTTGCCATATAGGAGCTTCA	TGAGAACTAATCTCCTTCGAAAA	252	NA
CcM0640	FI207059	(ATTT)5	TTTTTCAACGCAACAAATCG	TTTGGATAGTCATTCATCGTTCA	234	A
CcM0641	FI207090	(AAG)5	CTTGGAAAGGAGGAGGTTCC	GACTCCCCGTCAGGTCAATA	172	A
CcM0642	FI207100	(TC)5n(TA)16	AAGTCTTTTCCCCTTACCTTAAGAA	AAAGTTACATCAGTATCATTTGAACCC	277	NA
CcM0643	FI207128	(TTA)7	AAAGGGAAAGGGTTCTGCTC	AACATCAAGAAGGGTCCACA	280	A
CcM0644	FI207156	(GA)6	CGGTCAGAGCGAGAAATCAC	GAGAAGGGCAAGCCATGATA	256	A
CcM0645	FI207207	(GA)6	ACACCAGCCAAACTGCTTTT	CAAAAGGGGAGGTTGTCTCA	159	A
CcM0646	FI207248	(ATT)5	AACATCAATCCGGTTCCAAA	GAGCAGACGAAGATGCACAA	280	A
CcM0647	FI207274	(AT)21	TCCGGATACAACAATTTATGAGA	TTTTGTTTTTGTTGTTGATATGTGA	130	A
CcM0648	FI207369	(AAGAAA)5	CAAGGGTGGAGCATCAATTT	TCTTGGTGGGACATTGTGAA	240	A
CcM0649	FI207461	(TG)6	TTGCATAAGGGTAAGTATATGAAAAA	GGAGCATACATCAAAGATTATTCAAC	279	A
CcM0650	FI207523	(ATC)5	AGCGTTTTTGTGGAGTCTTTG	CCAAGAAAGCACCCCTTGTA	254	A
CcM0651	FI207537	(TG)7	AACACGGCAAGTATACCGGA	TCGGTGATATCTGACCCCAT	252	A
CcM0652	FI207541	(AT)21	CGTCGCTCTATTTTACATCGG	TGCCACTACATTTCGGGTTT	253	A
CcM0653	FI207637	(TC)6	GGACGGTCAAGTTAAGCCAA	GACAACCATGGAGGTTCGAT	278	A
CcM0654	FI207725	(GA)6	TGTCCAACTCAACCCATTCA	TACCCGAGATCATGAGGACC	233	A
CcM0655	FI207731	(GAA)5	AAAATTCGATTTCGTGTCGTG	TCGCATTAAATAACCATGTTGC	146	A
CcM0656	FI207739	(AT)6	AGAACGTGGCGTAGCTGAAT	AGCCCTACCTAGCACTGAACA	226	A
CcM0657	FI207756	(TTC)6	ACCTCTTTTGTGGCTTGGTC	TCGTCCAATCTTGCTCTTGA	143	A
CcM0658	FI207804	(TG)6	GGAGGTAAGCTACAAGGAGCC	CCCAAAAGGCTTCAAGTGTC	253	A
CcM0659	FI207827	(TG)6	ACCAAGCCTTTTCAAGTGGA	GCTTCCTTGCCTACTAGGGG	122	A
CcM0660	FI207856	(ATC)5	TGTGTGACGTCTTGGAAAGG	CCAAGAAAGCACCCCTTGTA	240	A
CcM0661	FI207876	(AAT)9	CGAAATTATGAGAATATTGTTGGG	GGGTGAATCCTTTTGAATGC	245	A
CcM0662	FI207885	(CA)6	TTTGCCTAATAGGGGTTTCG	ACCAAGCCTTTTCAAGTGGA	118	A
CcM0663	FI207906	(GA)6	ATCACTGTCCGACTCAACCC	TACCCGAGATCATGAGGACC	236	A
CcM0664	FI207977	(A)13n(AT)13	CTTACAACACTAGGTTCCCGTG	CGTGTCATTTTGTTCCCGAT	255	A
CcM0665	FI207981	(GA)6	CCTTGGTTCAACACTTCGGT	GCACTCCTCAATTCATTCCAA	176	A
CcM0666	FI207996	(TTC)7	TCCAAACCTAGGAGAAAGCC	TCACGTCCAGTCTTCTCTGG	187	A
CcM0667	FI208037	(AC)7	CACTTTGTGCCTGCTTGTGT	TTTTGATAATGCCAAAGGGG	135	A
CcM0668	FI208061	(TA)28	TTCTTCTCGGCTTTTCTTGC	CCGGTTCTTGCTTCTTTGAG	179	A
CcM0669	FI208083	(TTC)6	ATTTTGCATGCCTGAGAGGT	CAGATTGCACCATTTGATCCT	123	A
CcM0670	FI208134	(TTA)9	TTCTGGATCCCTTTCATTTTTC	CTGTGACACCCTTCTACCCC	217	A
CcM0671	FI208169	(ATC)5	TGACCTTCTTGGAGCGTTTT	TGACCCCAAGAAATCACCTC	259	A
CcM0672	FI208208	(AT)12	ATCCACACCTCCAAATCCAA	CTCTGTAACGCCACGGAAAT	132	A
CcM0673	FI208212	(AT)6(AG)9	TGACCACCAACCATTACCAA	CATGCACCAGACCAGAATCA	272	A
CcM0674	FI208238	(AAAT)5	GGTGGAATTTGGAGGATGTG	TCCTGCATTAACTAGGGGACA	269	A
CcM0675	FI208256	(TAT)5	CAAGTGTAATGACGTGTCGGA	AAAAACGTGTAATTGATTTGCTATT	265	A
CcM0676	FI208260	(TA)19	TTCTGACTTTCCCAATGCCT	TAACTTGATCCGGTGCTTCC	180	A
CcM0677	FI208286	(AT)7	TATTGCAGTTTTTCCCCTGC	GCAGAGCAAGATGGTGTTCA	110	A
CcM0678	FI208312	(GAA)6	GCAAGCTTCCCTAACCTGAA	TGAGGAGGCGAGGTTTTAGA	258	A
CcM0679	FI208320	(TA)17	CACCTTACAACATTCGCCCT	AAGACATCTCTCCTATTGAGCCC	252	A
CcM0680	FI208353	(TC)9	AGTGCTCACTTCCACTCGGT	CCAATTCAAAAAGCAACATCA	109	A
CcM0681	FI208359	(TAT)5	AGGTTTGACAATGGCAGAGG	AATCGGTTAGTGGCAACAGG	166	A
CcM0682	FI208401	(AT)7	AGTAAGGAAGGGGGCGTAAA	TGTGCTTGACTGGCACTAGG	222	A
CcM0683	FI208427	(GA)7	CCTTTCACACTACAATAAGTCTCACAA	TCCAAAATTTCGTCCAAAGC	109	A
CcM0684	FI208563	(GAT)6	GTGCCTCTTGTTTCTGAGCC	TCATCATCCTCGGTTCTGTG	129	A
CcM0685	FI208588	(TA)16	GTTCAGTGGCGGATCTTCAT	GCCAGATTATTTTAGGGTGCC	253	A
CcM0686	FI208610	(AC)9	ATTAGTTTGGTGTTCGGGCA	TGCATAGTCTCTCCCCAAATG	201	A
CcM0687	FI208616	(TTA)6	GCATGATATTGCTTGGTTTGG	CGTGACTGTTCGTGGATGAG	276	A
CcM0688	FI208624	(TAT)6	GCAGAAGGCGTGTTTCATCT	TCAACTCCTGAATTATCCCTTAAAA	235	A
CcM0689	FI208659	(TG)6	ACCAAGCCTTTTCAAGTGGA	TCGTTAGAAGGCTCCTTTGC	132	A
CcM0690	FI208686	(AG)9	TGAAAACCATCTGGCAACAA	ACGTGTTTCTGGGGTGTCTC	250	A
CcM0691	FI208695	(AT)24	ACGACCCAGCTGGTCACTAC	GCAGCTCGCAGATGAAGTTT	238	A
CcM0692	FI208701	(AC)5n(A)10	GCTTCATTTGCCTACTAGGGG	CAAAAGGTTTTCAGGATGCAA	213	A
CcM0693	FI208712	(A)18(AAAC)5	TTTCCATTTTCATTTCCTGACA	TGATGTTGCTTGGAATATAAGGG	233	A
CcM0694	FI208714	(A)12(TA)10	CTCAGGGACGAAATTGGTGT	CACCGAAATTACTGTTCACATTTT	275	A
CcM0695	FI208731	(AT)29	GGGGACTCCTGATGTTAAAAA	ACACAATTGCTATGTGGGTAAA	276	A
CcM0696	FI208740	(TA)8	AGGTGGAATATCTTTTGGTTGGT	TCCAATAAATACAATAATTCGAACG	199	A
CcM0697	FI208747	(AT)8	GAGTACACCCCTACACCCTACAA	CTGGCACCCTGTTAAAATCA	188	A
CcM0698	FI208758	(AAT)17	CTCTTCTTGTTGTCCCTCGC	GCAGTTCTGGAATACCTCGC	188	A
CcM0699	FI208758	(TAT)5	AGTTTTGAGTTTGCGCGTTT	TCCAACTATTTATTGGTCCAGAAAG	180	A
CcM0700	FI208764	(TA)22	GCAACAGTGACAATGGGAAA	TGAAAACTGATGATGCACCC	178	A
CcM0701	FI208792	(AT)13	TCAAAGTCTAAGACACATAAGGATTGA	AACATCCAAAATACAACATCCG	280	A
CcM0702	FI208811	(A)11n(TA)6	CAAGACACCATTCTGTTCGG	AGAGTGGGATGGATGACTGG	267	A
CcM0703	FI208813	(AT)7	AACCCCAAATACTTCCCCAG	GCCCTCATCCATTCACAGAT	256	A
CcM0704	FI208833	(AC)6	AAGGTCACTTCAAGCTCCCA	CAAAGGGAGGTGAACTACAAGG	279	A
CcM0705	FI208838	(TA)8n(AG)6	TCTTCGTCTACACCCCTTGG	CGGTTGAATTGTTAAAATTTGATG	218	A
CcM0706	FI208854	(TTTA)5	TTCATTGCAAGTCCATGACC	TGCTCCCAATAGGAGAATGAA	249	A
CcM0707	FI208910	(AT)5n(A)10	AGCGGGATAACCGCTATTTT	GTGGGGGTGATGAATTTGAG	271	A
CcM0708	FI208931	(A)11(AG)5	TGAAATGGAATGGACAAAACA	AACGAAGTGAAATGAAAGGGAA	145	A
CcM0709	FI208942	(TA)11	CCCTCACTTGGTTCCATAAGA	AGGGTTCTTCCCCCAACTAA	280	A
CcM0710	FI208967	(TTA)15	TTTTATTAGGCATATCAAGCTATTTTT	AACAACAACCACAAAATAAGAGGA	276	A
CcM0711	FI208979	(AT)9	TCCTAGAAATCCTCTGCCCC	TGAATTCAGATGTGAAGATGATGA	260	A
CcM0712	FI209040	(CA)8	CATCACTCCTGTGAAAACGC	TTCACCTCCCCATTACCTTTT	242	A
CcM0713	FI209083	(GCT)6	ACCAAGTGATGCAATGTGGA	AGACATTGTTTGGACCTGGC	261	A
CcM0714	FI209093	(TTA)5	AGCTTGTGCTTCGTCCTGAT	GGAAGGGCGTTACACAAAAA	146	A
CcM0715	FI209127	(AC)5(AT)5	CATAGGGTCCTCCGTTTTCA	TGCAATTGTCACCAGGATGT	234	A
CcM0716	FI209142	(TA)6	CAAGAGACCCCAAATGAGAAA	TTTCAACAGGCATAATCATACAAAA	235	A
CcM0717	FI209169	(TA)8	GTGTTGCGCCCAATACCT	AAATAATGTTTGAAGTTATTATCCCTG	104	A
CcM0718	FI209205	(GA)6	GGTGCTTTGTGTCAACCTTTC	CGTTCTGGCCACTTTTTGAT	173	A
CcM0719	FI209208	(TA)19	AGATGCCACTCATAGCCAGA	TGTGTGGATTGTGATGGATTG	256	A
CcM0720	FI209266	(T)1n(ATCAC)5	CGTTTTCTTCTATCTCCTCACACTT	TGTCCTGTTTGGTAATGGCA	159	A
CcM0721	FI209310	(AT)19	ATCCAACCACGTGTTTCACA	TTTGAAATGGTATCGATGATTAAA	169	A
CcM0722	FI209340	(TC)8	CATTTCTCCGGACTCCAAAA	TGCTTTATGGCAACCTTTCA	126	A
CcM0723	FI209358	(GA)9	ATAGGTGCTTTGTGGCAACC	AACGTTCAGATCCGAAATGG	220	A
CcM0724	FI209362	(ATT)10	AGTTTTCCAATATACCTCAAAAGC	CAGTGCGGATTTGGATTTTT	275	A
CcM0725	FI209377	(TC)6	ATTTCCCTTTGTTGGAGCCT	TTGCCACAAGGTGAGTGAAG	225	A
CcM0726	FI209382	(TG)6	TCTCAACGGACTCAAACACG	CAAAATCACGATACCATTTTTATCC	233	A
CcM0727	FI209404	(AT)9	TTGATTATATGGACATATGTGTTGTGA	GAAAAGGAGGTTCATCAGTTCAA	237	A
CcM0728	FI209421	(TA)6(T)10	TCTGTATTGACCTTTAATTTGCGA	ATCATGTCACTCGATCCGAA	240	A
CcM0729	FI209430	(GA)7	GTGCTTTGTGGCAACCTTTC	CCTGAACGGGTTGTTCTGAT	272	A
CcM0730	FI209437	(CA)6	CCACCCTAGGACCCTACGAC	ACCAAGCCTTTTCAAGTGGA	202	A
CcM0731	FI209451	(AG)6	TTCACTTTCGGATCCCAGTC	AAAGAGGCATTTTTCACACATT	144	A
CcM0732	FI209457	(TTA)5	TCTATTGGGCCTGAGTTGCT	ATTCATCATGTTGCGGACAC	196	A
CcM0733	FI209480	(AAT)5	TGGTTTGAGGTTCAATGGTTG	TTCGGAATTTTATGTTTACTTTGAA	152	A
CcM0734	FI209484	(TA)23	TGCTCTTGAGAAAGAAGAGAAAGA	TCCCAACAAACAAGAATTTGG	270	A
CcM0735	FI209499	(ATC)5	TCTGTGTGACATCTTGGAGAGG	CCAAGAAAGCACCCCTTGTA	242	A
CcM0736	FI209504	(ATAA)6	GCAAATGGCTAATCATTAAACCC	GTGTTAGGTCGCCAAAAAGC	265	NA
CcM0737	FI209536	(AT)17	TGTTGTTCCCAACTCTTCTTCA	ATAGCGGCTTATGGCAGATG	173	A
CcM0738	FI209601	(AT)7	CACATGGAAAACATGCAAGG	TGTGTGACTTGTTCTGATGTGG	214	A
CcM0739	FI209611	(AT)7	GGCTGCTGGACTGGATTAAA	TCGGTCACTAAAATCGGTCA	115	A
CcM0740	FI209630	(TA)8	GCGGACCTTGATAGGAAGAG	TTTATTGCAACCAGTGACGG	238	A
CcM0741	FI209649	(AT)41	TCGGACAGCACATGGAATAC	CGTGAGATTTTCAACTTTTAACTCTTT	216	A
CcM0742	FI209666	(TA)15	GAATTGATGCGAAGGGAAAA	CGTTTTTGATGGTGGTCACA	249	A
CcM0743	FI209678	(AT)12	TCAAAAATGACTTTTCTATGACCG	CGAACAACTTCGCTCGTGTA	251	A
CcM0744	FI209679	(TAA)16(AATA)5	ATCAGCCAAGCAAGGTGAAT	GATCGAGCCAACCAAACCTA	259	A
CcM0745	FI209679	(GA)5n(AG)13	ACTGCGGATTTGGAAAGAGA	GAGAAGAAGAAAAAGCGGGAA	255	A
CcM0746	FI209702	(AT)22	GTTTCGTTGTTTCATGGGCT	AACGGACACTTGTAATGGGC	159	A
CcM0747	FI209710	(AT)29	TTTTTACGGGCAATTATTCAAA	TGTTCTATATGATTCTCTGATGCTCAC	131	NA
CcM0748	FI209720	(AC)6	TATCAGAGCATGCCCAACTG	GCATGCATTTACGAGTCGAG	264	A
CcM0749	FI209760	(TC)7	ACGAGCCATTCTGATTTTGG	GCGCTTTTTGGTTACGTTTC	198	A
CcM0750	FI209782	(TA)7	CAAGCTTGTGAAAAGAATCATCA	GGTGATTTGCATGACGACAC	198	A
CcM0751	FI209787	(ATC)5	TGTGAAACCAAGAAGTAAACCG	TCTTGACCCCAAGAAAGCAC	225	A
CcM0752	FI209832	(AT)10	TGAAGCCGGGATATCAAAAC	CATAGTACGCCAATTAGAATGTTCA	227	A
CcM0753	FI209923	(ATAA)5	TGTGATGGTTTAGACCCAAAGA	CCAACCAATGACTTTGATATCGT	177	A
CcM0754	FI209979	(ATA)6n(AT)5	AGTATCGGGGTACGCAATGA	CAGCCAACTAACAAACGGGT	144	A
CcM0755	FI210016	(GA)6	GGTGCTTTGTGACAACCTTTC	CGTCCAAGACTCCTCAGAGC	106	A
CcM0756	FI210065	(CA)7	AGCATGCCCAACTGAACTCT	TGCATGCATTTATGAGTCGAG	267	A
CcM0757	FI210079	(T)10n(TA)5n(A)10	TGCCTGCATGAATCTCTTTC	ACGCCTTCCTAACCAGAAAA	274	A
CcM0758	FI210104	(AT)6	CTCAAGCTTTGTCATCTCCAA	GTGTTTCGTCGCAATTCCAT	277	A
CcM0759	FI210127	(TA)8	GCTTGGAAATTGTTGCTTGG	TTGCATCCCCTTGTTCTCTC	256	A
CcM0760	FI210130	(AT)24	CCATAATCCAATCCAAATCCA	TGACGCCATGGAAATACTGA	142	A
CcM0761	FI210143	(GA)6	GGTGATTTGTGGCAACCTTT	CACATAACGGCCACATTCAG	228	A
CcM0762	FI210153	(TA)7(T)12	TGTTTTTCCTTCTCGGCTTT	TTCGGTTGATGTCCATTTGA	155	A
CcM0763	FI210167	(AT)8	CAACGCCTTTAAAACAAACCA	ATGGAGTGACCCACCACATT	149	A
CcM0764	FI210167	(GT)7	TCGGGGAAAATAAAAAGCAA	ATGCTCTCGCTGGAAAGAAA	230	A
CcM0765	FI210172	(TA)23	AATTAACCATCCGGGTAGGG	TGAAAAAGGATTGAGCCTGA	245	A
CcM0766	FI210233	(TGA)6	AAGAGTCCAACCATCCTTCG	TCGGTCTCACATTGACATCAG	225	A
CcM0767	FI210276	(TA)6	TTGAATGGCATATCTGGTGG	TCAAGAATAATTTTCAGTATTTCCCA	214	NA
CcM0768	FI210321	(TC)6(T)12	TGTGGTCTTCTCGGCTTTTT	GGCATTTCATCTTCTCTGGAA	117	A
CcM0769	FI210347	(TA)8	GGAAGCATCGTTCCAATCAT	TGACCAAACTTGCTTTGCTTT	256	A
CcM0770	FI210384	(TGA)5	AGCACCCCTTGTAGAAACCC	TCTTGGAGTGTTTTCTTCGTGA	244	A
CcM0771	FI210421	(TC)7	ACGCCCTACACATTCGTTTC	TTCATGTTGTAACAAACCAATTCA	276	A
CcM0772	FI210422	(AT)15n(A)13	TCCAATTTCAGAGTTTGGGAC	GTGGGTGTGGCTAGTGGAAT	264	A
CcM0773	FI210461	(TA)8	TTGGCCAAGTTAAATTGATTCAT	TTCACTTCCATTACTTCATTCCA	188	A
CcM0774	FI210469	(AAT)8	TGTATGTAGGCTCAACTGCACC	TTGGTCCTTTGGGCATTTT	102	A
CcM0775	FI210476	(ATT)10	GTGGGTTTTGCATTGTGATG	CAATCCCTCTCATTCTCCCA	219	A
CcM0776	FI210476	(GCG)5	GAAGGTGTAGATTAGCGCCG	CATCACAATGCAAAACCCAC	277	NA
CcM0777	FI210558	(AT)6	TCATTTAAAGTGAATGAGAGTTGCTT	TGGGTTTGGAAAGTGCAAAT	278	A
CcM0778	FI210611	(TC)8	CAAGCTTATTGAATTTCACCTCC	TCATGGAATGTCTTGATAAATGG	201	A
CcM0779	FI210617	(AT)6	CAAGCTTGGATACGTATTCTAATGAA	TTGAATGCAAAGCCAGTAGC	277	A
CcM0780	FI210710	(TA)25	TGTACAAAATGAACACCAATTCA	GCTTTCCCTATCCCATTGGT	251	A
CcM0781	FI210725	(CATC)5	CAATGGATACCCCTCCACAC	GTCGTTGTGAGCCCTCTCTC	211	A
CcM0782	FI210759	(TTC)5	TTGCCTTGTTAGCAGCTGTG	TCAATTGAATGCCCTCAACA	200	A
CcM0783	FI210759	(AT)26	GTTGCTTCGTGGGCTTGATA	AGGCAAAGAAGACTTCACGC	265	A
CcM0784	FI210799	(TA)17	AGTCAAGGAATTCACGCCAT	GATGTCATGCCTAATTGGTCC	280	A
CcM0785	FI210851	(AT)9	GCATGTGTTTTTACTTGAGTCGTC	TGGAGGCGATCTCTTTCTTG	277	A
CcM0786	FI210853	(ATC)5	TGTGAATCCAAGAAGAAAAACG	AGGAACGAATTCACCTGGAA	118	A
CcM0787	FI210863	(AATA)5(AT)10	TTTTGGTTACCTGGTCAATAGG	GCAGTGCACCTGATTTTCTG	229	A
CcM0788	FI210909	(AAATA)6	TGGCTTAGATATCTCCCCACTT	GGGATCATTTGGTTAATGTCG	275	A
CcM0789	FI210953	(TTC)6	CCTGTTTAAAGACCTTGCGTG	AGGCACCGTCTACGATCAAT	247	A
CcM0790	FI210955	(CA)6	TTGGGCTTCCATTAGGACAC	CAAAACAAATTTTTCACACAAACA	251	A
CcM0791	FI210959	(CA)6	GGAGAACATCACTGTTGCGA	GCCGGAAAAATAACAGACGA	219	A
CcM0792	FI211050	(TA)21	CATGCATGTGTGCACTTTGA	TCGGTGATATTGAATTATGGCA	158	NA
CcM0793	FI211058	(GA)13	GCAACCCTACCCCTTAAACC	TTCTCTCTATCTCCCTACCTCCC	249	A
CcM0794	FI211099	(TAAT)5	CATGCACACGTTCACACAAA	TGTTGCATTTTAATCAATTATGCTT	260	A
CcM0795	FI211102	(TTA)5	CACCCCAGTTTTCAAAAAGGT	AATACGTACAAAATAATTGTCCAAAA	138	A
CcM0796	FI211119	(AT)7	ACATGGAAACATGCAAGGGT	GAGGCCAACATTGTGAGGAT	278	A
CcM0797	FI211242	(AT)9	TTTTTCCATGCCTCCAACAT	GCCAATTTTAATTCGCAGGA	240	A
CcM0798	FI211256	(TA)20(TG)6	GGCCCTTTATCTCTCCCAAA	TGTTTAAACCTTCGTTGCATCA	188	A
CcM0799	FI211287	(TAA)13	TTTGGAGTTTCACTAAGCCCA	AGCACGAGGAAAAGCAAGTC	238	A
CcM0800	FI211360	(TG)6	ACCAAGCCTTTTCAAGTGGA	TTCCACCCTAGGACAATTCG	204	A
CcM0801	FI211368	(AT)6	AGTGACGGAAATGAGGATGG	GTGACAATGCAGCACATGAA	224	A
CcM0802	FI211487	(TCT)7	TTGAAGGTGGCAATTGAAGA	ATGACCACAAACACAAGGCA	119	A
CcM0803	FI211487	(AT)5n(T)11	TGCCACTCCCATATGTTCAA	ACTTTTTCCTCAGCATATGTCC	194	A
CcM0804	FI211510	(TA)8	GCGACATAGGACACCTCCAT	AAAATCCTTTCTACCAAAACTTTTACA	157	A
CcM0805	FI211523	(AT)12	CGACAATGGTGGGTTGAAAT	CATTTTCCTTGTGCAGACGA	266	A
CcM0806	FI211549	(CA)6	ATTTGCCTACTAAGGGGACG	CCTTCCTAGGCATGATTCCA	209	A
CcM0807	FI211565	(GAT)5	GAGGATTCCCCACCATTTTT	TGTTTTCCATAGTATCATCTTGTGC	254	A
CcM0808	FI211659	(CAT)5	AAGCGATACCACCCAATCAC	TCGGCCGTGAGTTATGTACT	279	A
CcM0809	FI211662	(GA)6	AAAATCTCGGTGCTTTGTGG	ATAGACAGCTCGGGCACAGT	152	A
CcM0810	FI211663	(AT)19n(TA)6	TTTTTCCGGTCATTAACCATA	TTGGTCGGTCCTAAAACAGAA	202	A
CcM0811	FI211784	(CAT)5	TGCTCATCCTAAACAAGGCA	GATCCAATCGACCGTGAGTT	225	A
CcM0812	FI211795	(AC)6	TTTCTTTGTGCGCTTCTATTG	CAATGCAATTTTTCCCATCC	223	A
CcM0813	FI211835	(ATG)5	TTTGATGATGCTTTGCTTTGA	TCTCGTCTACCACTACTTGCACA	248	A
CcM0814	FI211859	(AG)6	TCATCCCACCATGTCAGAGA	CGAATCTGATCGAGCTCTCC	118	A
CcM0815	FI211860	(TA)8	TGAGTAGGAAATGGAGGTGGA	AAATACAATAATTCGAACGAATAAACA	208	A
CcM0816	FI211885	(AT)34	TTTGTTCAAAGATCTCCACTTCA	GAAAGGTGTGTACAACAATGGG	213	A
CcM0817	FI211896	(GA)7	TCTCCACGTATTGGGGACTC	GCTGCACAAGCCTCCTAAAC	203	A
CcM0818	FI211963	(TA)23	GGGCCACAACGGAGTTAAT	TTGTGTAATGACGCTGGTCAA	274	A
CcM0819	FI211985	(GA)6	TGCTTTTTGGCTAGCTTTCA	ACTTGGACATTGTTTTCGGG	133	A
CcM0820	FI212258	(AT)24	TGGAGACCTAAGTTTAATTCTTATTGC	CCTCGCTATCAAGGAAACGA	179	A
CcM0821	FI212269	(TG)6	TGATAGCACTTGCTCCAAACA	AACCAGTGAGGCAGTGACAA	105	A
CcM0822	FI212296	(TA)21	TTCCTCTCCCATTCTCCCTT	TTGCATCACGTGGAAGACTC	272	A
CcM0823	FI212386	(TGA)5n(T)11	GGCTTGTGTGTGTTTGTTTATG	GCTCACCAATCTTACTCGGC	228	A
CcM0824	FI212421	(TA)12	ACGCACGCATACATTGACAT	TGCAGTTTCCTCAGCTCTCA	171	A
CcM0825	FI212427	(AG)8	TGGATTTAAATTAGAAGAGCGAAAA	GAGAGGGTTCAACTTAAGTGATAAGA	122	A
CcM0826	FI212533	(AT)8	TTGTTCTTCTCGGCTTTTCC	CAAAAGGCAAGTATCTTCTCTGG	106	A
CcM0827	FI212544	(AT)13(ATTT)5	TGGTCATGCGATTATGGTTG	CGTACGTCTCACACAGGATCA	159	A
CcM0828	FI212567	(TC)9	GCTCCGGTCAAATGAACTTT	AGTTCTTTCTGCACACAGTTGTT	263	A
CcM0829	FI212652	(TA)14(T)13	ACGGGCGTATTGTTTTTCTG	TCTGGAGGAATGGCAAAATC	207	A
CcM0830	FI212672	(AC)7	TTTGGCATTTTCTTTCTCTCTC	CTTGCAGATCCCCCAATAAA	195	A
CcM0831	FI212710	(TC)6	GAATACTCAAGCTTCTCCCCA	AAGGAAACAACAATGGTGGC	227	A
CcM0832	FI212724	(TTC)6	TCAAGCTTAGGAAAGGCACA	TCGTGAATCTTCACTCGACG	186	A
CcM0833	FI212731	(TA)19	TCAGAAGGGGGTCTCACACT	TCGATCACAACGGTTTAAGAA	270	A
CcM0834	FI212739	(AT)10	GTCCGGCTTGCCTATAAGGT	AAGGCAACCTCCCCAGTATT	262	A
CcM0835	FI212752	(AG)6n(AG)5	GCCTATAAATAGGGGCAGGG	CGGAGCTGAAACTTAGGCAG	157	A
CcM0836	FI212753	(AAT)6	GAGCCAATTCCTTGGCATAA	AAAAATGGGAACCCTTCCTTA	226	A
CcM0837	FI212782	(TA)7	ACGGGCGTATTGTTTTTCTG	AGAAATCGGCAGAGCACAGT	220	A
CcM0838	FI212795	(CA)6	TGGACAAATGGACAGTGGTT	ACCCATGAAGCAAATCTTGG	266	A
CcM0839	FI212805	(TA)16	CGACGACGAGGTATAATTTGTG	TGCCAAAGTTAGACCAAATGAA	277	A
CcM0840	FI212812	(GAA)5(GAT)6	TCGAACAAAAAGGGTTTTGAG	ACCGTACAAACCCCTTACCC	174	A
CcM0841	FI212825	(AAGAAA)5	TGCTCAAGAGTGGAGCATCA	TGTAGGACATTGGGAAGCAA	237	A
CcM0842	FI212850	(AT)5n(AT)12	GTGCACCATTGGTTGTTTTG	TTGATCTTTCATGCCATGCT	266	A
CcM0843	FI212863	(AT)15	GAAACCGTGGGTCTTGGATA	CCCGGAAGGTTCCTTGTACT	279	A
CcM0844	FI212882	(TA)19	CGAGAGGCTGCACAAATTCT	GGCGCCCTTTTGTAAGTGTA	233	A
CcM0845	FI212904	(AT)15	ATAGCACCACCAACAGGACC	TCAATGTAGGACCTGGGTTTTT	211	A
CcM0846	FI212930	(TG)6	CTTTCTTGGTGGGCATTGAT	CGAATCAAATCATATTTGCGA	118	A
CcM0847	FI212938	(TTA)7	ATAGGATGTGACATTGGGGC	AACCTCAAGAAGGGTCCACA	259	A
CcM0848	FI212953	(AG)8	TGACAGTAGATTAGATTACCCCATGA	GTCGATTCAGCGGAGAAAAC	279	A
CcM0849	FI212955	(AT)11	AAAATCACCTGGTTTTTGCG	AACATGATCAAAATAATGACTTCCT	266	A
CcM0850	FI212963	(GA)6	GGAAAAGGTGTTTTGTGACGA	TAACGGATTAGCCCAGAACG	279	A
CcM0851	FI212982	(AT)25n(T)10	AAGCTTGTGTTTGTCCTTATTGC	TGACATCTTCAGGGTGAACCTA	275	A
CcM0852	FI213038	(AAG)12	TGAGATCAGTCACAAAAGAACCA	TTGAGCACAAGAGAACCACAA	148	A
CcM0853	FI213052	(TAT)5	GCTTGAACAAGCCCTAAGGA	AAAGCATGGAGAACTAGACCAA	261	A
CcM0854	FI213065	(TG)6	CGATCAATTGGAGAAAGGGA	GGACACAACAAACCCATCAA	236	A
CcM0855	FI213076	(AC)7	ATGGTGGTTGGGTGTTCATT	TGTAGGAACTAAAGTGGATTGAAAAA	280	A
CcM0856	FI213135	(TTC)9	TTCGCAGAGACCTAGGAACC	CGAAAACTGTCACGCAAGAA	255	A
CcM0857	FI213141	(TA)6	TCACTCAACAAAGCCATCCA	TGCATGCTTGAGATAATGCT	182	A
CcM0858	FI213145	(TAA)9	ATTTTTCCACGATCACCAAA	TTGGGATGACATTTATATCTTCATTA	171	A
CcM0859	FI213166	(AT)5n(A)27	TTTCAAATGTCCCCTTTTGG	GGCGGACCATATATCACGAC	247	A
CcM0860	FI213186	(AT)20	ACTTCCGTGCATTTTATTTGA	TGTTTTGGTTCTATTTGTTTGACG	232	A
CcM0861	FI213189	(CA)8	AGTTTCCTAATAAGGGGCCG	AAGGGAGGTGGACTACCAGG	147	A
CcM0862	FI213295	(AT)6n(A)10	AACCACTTATGCATGTTGATGT	TGAACTTGTGATGGTAATAGTTGTGA	243	A
CcM0863	FI213380	(AAT)8n(ATA)5	CCAACATTTGACTGACAACACA	GGCAATCCATAACCATGTCC	171	A
CcM0864	FI213384	(TA)9	TGCAGGATGGGTTCTACTCA	CCAATTCACCACCCCATTTA	214	A
CcM0865	FI213390	(TAT)10	ACGGAGAGCACTTTGGACTT	TTTAACCGTGTTCAACCTTGG	172	A
CcM0866	FI213427	(AT)19	GGAGGCAAAGATCTTCATCG	AGCTGCACGAGATTCAGTAGG	228	A
CcM0867	FI213462	(AT)21	TCCTAACGAGAACTAATCCTTGC	AACTTTTCATTTGCAACAAAGTGT	175	A
CcM0868	FI213477	(AT)9n(A)11	GATCGACTTCTGGGTTCTGG	TTGGAGGAACCAAAATTACACA	269	A
CcM0869	FI213514	(TA)5n(TG)6	CCAATTTTCCTGAGTGGGAA	GCATTACTCTTGCGAAAACGA	169	A
CcM0870	FI213624	(T)10n(AT)15	AAAAGATAAACATGCATACTGCAAA	TCTGTCAAACTTTTGAAGGAGATT	202	A
CcM0871	FI213641	(AT)28	GGGCCTCCTCCATCAATTAG	CACACACATATTCAACCCCC	257	A
CcM0872	FI213660	(TA)22	TTTTTGTTTTTATGGAAAATTTCTG	TCGTCCACTTATACCACATAGCA	274	A
CcM0873	FI213665	(GA)6	TGAGAACAAAGGCAATTCCA	TTCTTTGCCTATTGCAAATCTTC	185	A
CcM0874	FI213682	(T)10n(A)13	TCGGCTTGCTATGTTAACCC	GACACCCAACTCATCGCTTT	268	A
CcM0875	FI213721	(GA)9	GGTGTCTGCAGCAAGCATAA	AAGAAATTTCATGGTATTCTCAAAA	205	A
CcM0876	FI213790	(TTC)7	TCAAGCTTTGGAGGATATTTCT	CCATTTTTCCTATAACCCCGA	209	A
CcM0877	FI213810	(CA)6	TAGTGATGGTGGGTCCCATT	TGAGCAAAATCTTGGGCTTT	227	A
CcM0878	FI213859	(GA)8	GTGCTTTGCGACAACCTTTT	CTGGCACCCTTTTGATGTCT	168	A
CcM0879	FI213867	(TTG)5	TACTCAAGCTTCCTCGTGGG	GCAAGTCGATAAAAGCCGAA	208	A
CcM0880	FI213902	(TA)6	AAGCTTTTGAGCTTCTGAAGGA	TGAAACCTTCTTGGACCACC	271	A
CcM0881	FI213982	(CA)8	ATCACCAACATCCCCATGAT	TCACCAACGATGAATTGTGAA	279	A
CcM0882	FI213987	(TA)15	GCCATATTTGACCATATTAGGCTT	TATTTTGCAGCCTTGTGCAG	265	A
CcM0883	FI213996	(TA)5(AT)5	AGGTTTTTGCAACATTTATTTTAGA	TGGCCATTAAATTTATAATCACG	253	A
CcM0884	FI214000	(ATT)12	TAAATGGGTTCGTGGGTGAT	GGTGTGAAAATTTAAGAAAAAGGG	177	A
CcM0885	FI214010	(TA)35	GGGTTAGTGGGCCTTAGCTC	GCCCAAAATACACGGCTAAA	188	A
CcM0886	FI214016	(TA)5n(T)10	CGCTTGGAATCTTGGATTGA	CAGTTTTACTAACAACCGATGTAGATT	277	A
CcM0887	FI214043	(TC)10	CAACCTTAGACGGCTTTTGC	ACAGAAGGAACACGGTGGAG	165	A
CcM0888	FI214092	(TG)6	ACCAAGCCTTTTCAAGTGGA	TCCCAAAAAGCTTCAAGTGC	234	A
CcM0889	FI214100	(AT)7	TCCTTAGCCTGTTCCTTTAAATTG	TCTCTCCGGAAAAGTTGTCG	259	A
CcM0890	FI214119	(TAT)8	TTCCGCCGATAAATGTAAAA	TGTTGCTCGTTATTATGCTGG	231	A
CcM0891	FI214157	(TTTA)5	AAAGTTCAAACTCATGGCCG	AACAAACGGCCCAATATGAG	271	A
CcM0892	FI214168	(TA)6	TGATGCCTTATGTTGTGCTG	TGGAAACACACAAGGGTGAA	115	A
CcM0893	FI214234	(TTC)5	TTTCTTTGGAAACAAAAGCCT	AAAAAGGCCAAGAATGAATCAA	259	A
CcM0894	FI214271	(TA)11	AAGAGGTGAATTTTTCTTTTCCG	TCTACCCAAGCTGGGTCATC	248	A
CcM0895	FI214285	(AT)8	CGTTGACGTCGCACTTTATC	AGCTTGACCAGCACTAGGGT	278	A
CcM0896	FI214293	(TTG)5	CAAGCTTTGTGATTTGATTTGC	TCCAAGAGCACCTCTCAACA	119	A
CcM0897	FI214432	(AT)10	GGGGCTGTCATATTGGTGTC	CCCACTTTAGTCCTTGAATTTGA	259	A
CcM0898	FI214440	(AAAT)5	TCATTAAACCCCTGGAACCT	GCCAAAAAGCGCCTAATAGA	280	A
CcM0899	FI214455	(GA)7	GCTTTGTGGCAACCTTTCAC	CAGATTGGGCACATTTCTGA	145	A
CcM0900	FI214508	(TTAT)6	TGGGAAACTGTTATTGCTTGG	ATATGCCATCATTTGCTCCC	123	A
CcM0901	FI214527	(AT)8n(TA)5	GTTAAAATTGAACAATAACCTGAAAGT	TCATCGTTTCGGACACAGTT	251	A
CcM0902	FI214549	(CT)7(CA)6n(TA)26	ATGGGCACCCATAGGTAATG	TTGAACACTTCTTGAAAACATCTTA	279	A
CcM0903	FI214577	(TTA)10	CGGGAGCTCGAAACATTAAG	GGGGTCAAAGGTTGGAAAAA	229	A
CcM0904	FI214581	(TA)9	GAATACTCAAGCTTTCGTTGTCTG	TTTCAAGGAGCTTGCTTGGT	111	A
CcM0905	FI214603	(CT)8n(TG)5n(AAT)8	AAATCATGTGTCACAGGCCA	GTTGGTAATTTCCCGCTGAA	244	A
CcM0906	FI214612	(AT)20	CCAGGCCATCATAGCAGTTT	TATGGATTTTGGCACCATGA	217	A
CcM0907	FI214671	(T)10(CT)5	GACTCATGAGGTTGGCTTCC	TGCTTTATGGCAACCTTTCA	245	A
CcM0908	FI214674	(AAT)5	ATTGCATAACCGAAAGGGTG	ATGACTCCACCAACACGTCA	149	A
CcM0909	FI214688	(GA)6	AAACAGGGTGTAGTGGCTCG	TCAATTGGGCTATTTTTGCC	207	A
CcM0910	FI214738	(TTA)7	AAGGGAAAGGGTTCTGCTCT	AACATCAAGAAGGGTCCACA	280	A
CcM0911	FI214741	(AAAT)5	GGAATGGCCCGTTCTACTTT	TTTCGGGGACGAAATTTTTA	260	A
CcM0912	FI214749	(TG)6n(GA)7	ATCTCCCCAAGTGTGAAGCA	TGTGATTGTTTGCATAGATTACCAT	269	A
CcM0913	FI214755	(AG)6	GGGAAATGAAAGTGGAGCAA	TGATTGGAGGGTCATTGTGA	150	A
CcM0914	FI214800	(AT)12	ACACCTTGGTGGAGGACTTG	AAAACCTCCCACCTCACAAA	275	A
CcM0915	FI214826	(TA)8	CAAAGCAAAAGTAACCTTTTTAGTCC	TGTCTGTACTAGGCTGGTCCC	161	A
CcM0916	FI214851	(CT)6	GGAAATGGGGTGTGTTTGTC	CGAATTGGAGAAAGTGGGAA	110	A
CcM0917	FI214860	(ATTT)5	GCTTTTAAAATGTTTTTCCGCA	TGAGGATTAACGACAGTGTGTG	279	A
CcM0918	FI214876	(AAC)6	GAAACCTCGTTGGCATTGTT	CAGCGGAAGAATTGTTAGCC	139	A
CcM0919	FI214904	(AG)9	TGCCCATAAGGCCATAACTC	TTTGATTTTGTTTCCTGCCC	255	A
CcM0920	FI214908	(AT)22	TTGCAACCAACAATGCAAGT	TCCTTTAGGATCAACCGTGAA	254	A
CcM0921	FI214957	(TA)7	CAAATGAAACTCTCCGACCC	GGCATTGGAGGATAGGAACA	193	A
CcM0922	FI214972	(AT)18	CGTCGCATAACTTTTGATGG	TTCTAAAATTGCCTGATTTGACA	215	A
CcM0923	FI214992	(AC)6	CCCATCACTTAACCCAACAA	GAAGTTTGGAGGCTGAGCAC	200	A
CcM0924	FI215019	(TA)6	TATTGGGTACCAAAAGCCCA	CACATGGGCACACTTGAGAT	167	A
CcM0925	FI215036	(TTA)8	ATAGGATGTGACATTGGGGC	AACATCAAGAAGGGTCCACA	262	A
CcM0926	FI215137	(AATCAG)6	AGATCCATTTCACCCACTCG	TCCTCCAGATCCCTTCCTTT	237	A
CcM0927	FI215139	(TA)6	ACCAATGTACACCTCTCGGC	TTGGCTGATTTGTATTCTCGG	171	A
CcM0928	FI215150	(TTA)9	AGCACCTGTAACACCCCAAT	AATACGTACAAAATAATTGTCCAAAA	155	A
CcM0929	FI215185	(AAT)6(TAT)5	GGGGTCATTGGTACAACTCC	TTTGACTGCGATTCAAGCAT	276	A
CcM0930	FI215203	(AC)8	TGAGAGGCTGCATAGGTGAG	GTCAATCATTGTTCAATTTGAGTC	230	A
CcM0931	FI215208	(TA)24	CCATAAGCATCGTGTCCAGA	GGCATAAAAGCCATTCACAAA	280	A
CcM0932	FI215228	(AG)6	TTCTTTCATGGCCGAGAACT	AAAGGATATGTTTCCCAAACGA	247	A
CcM0933	FI215264	(AT)23	TGACAACCATTTTTATGTTGTGGT	CCTTGGCATGCTACAAGATT	241	A
CcM0934	FI215303	(AT)6	TTGGAACAATGCCTATGATGA	CCTGCAAAACAAGCTCACAA	160	A
CcM0935	FI215377	(TA)10	TGAAACTCTGAATCTGCCTCAA	TGCAGTTGAAAACCAAATATCAA	156	A
CcM0936	FI215381	(TC)6	TAGGGCCCCTCCATATTTTT	CTGTCCAACTCAACCCGTTT	280	A
CcM0937	FI215471	(CT)6	TTATCAGATAGAATGCCTTGCATA	TTGGCTTGAAAGATTGGAAAA	163	A
CcM0938	FI215571	(AT)13	AGCACTTGCCCCCACTACTA	TTAATTTCCTTTAAAAGTTTGACAGAT	214	A
CcM0939	FI215597	(T)11n(TA)5	TCACTTTTACTTTGGTATCATCCCT	ATTTTGGTCCACTTTAAAAACG	200	A
CcM0940	FI215621	(ATT)19	CCCAATCCAACATAGCGTCT	GGAAAATGTCTGAGGTGAGGA	242	A
CcM0941	FI215650	(ATC)5	CGTTTTTGTGGAGTCTTTGTG	TCACCTGGAATTCAGAAGCA	150	A
CcM0942	FI215656	(TC)5n(TC)5n(TC)7	AGGTGGAAATCCAACTTTCCT	GGGGGAGTGAGAGTGAGAGA	263	A
CcM0943	FI215717	(CT)5n(TC)5	TGCATTGTTTGGATGGAGAG	GGGATCGGAGAAAGAAAAGA	279	A
CcM0944	FI215749	(AAT)7	TTTAAGTGGTGAAGGCCTCG	TTGTGTCCAACAATTGACGA	218	A
CcM0945	FI215763	(AT)12	AGAACTCTTCGACCAAGGCA	CACATTTAATTGAAAGTTATTGAGCA	135	A
CcM0946	FI215791	(AG)12	AGTGAGAGAGTGCAGGCGTT	TGTGGAAAAGGCATGTTTGA	248	A
CcM0947	FI215852	(CT)9	CTCAAGCTTGCTTTGGAGGT	ACGCCCTAAATCGGTACCTT	252	A
CcM0948	FI215944	(AT)14n(AG)5(A)11	GCACAGGTCACGTCTGTACC	CATTTTCCCACCTTTCCTGA	221	A
CcM0949	FI215949	(CGC)5	ATCAGAAGCTTCCCGCTGTA	CGGTGCTATCTCTGTCCCTC	226	A
CcM0950	FI215949	(A)10n(AG)14(G)11	CTTCTTCACCACCCATTGCT	TTCAGAAACAGTGAACACACTGAA	188	A
CcM0951	FI215969	(ATT)5	AGACCAAGGAGGATTCCGAT	GATTCTGTGGGATTTTGTGGA	208	A
CcM0952	FI216072	(TA)20	GCCATGCCTTTGAATTTGTT	TATGCAACTCCCTGACCCAT	253	A
CcM0953	FI216092	(ATA)10n(AAT)5	TCACCCAGAAATAACACTGGAA	TGGTTCATGGCAAATCAAAT	280	A
CcM0954	FI216103	(GA)7	CAAGCTTTTTAGCATACGACGA	GACAGGTCTAATGGCGGTGT	236	A
CcM0955	FI216136	(A)11n(AAT)10	CTCAACATCAATCCGGGTCT	GCATGGATGCACATGAAAAC	249	A
CcM0956	FI216271	(AT)16	AGCCCCAACTCAATTATCAAA	TTCCTTGCGGTTTGAGCTAT	224	A
CcM0957	FI216286	(GA)6	GTACAGATCGCCCCAGGTAA	ATGGCTCATGGCTCATAGGT	225	A
CcM0958	FI216291	(AT)6	TGGTTGGATTGCATGTTGTT	CAAACCCACTCAACCCCATA	249	A
CcM0959	FI216314	(CGG)5	TCGGAGGATGATTCCACTTC	CCTCGGCTTCTCCTCCTC	122	A
CcM0960	FI216318	(AT)17	TGCTTTCCAAATTTACAGATCG	TTGATAAATCAATCGACATATAAAAGA	251	A
CcM0961	FI216340	(TA)9	AAGCTTACTGCTCGTTGGAA	ACGTGGAGTGATCACCAAAA	260	A
CcM0962	FI216360	(TCT)7	AGGACTTCCTCCTTTGTGCC	AGCATTGAAGGCCAATTGAT	221	A
CcM0963	FI216391	(AAT)7	AACATCAAGAAGGGTCCACA	AAAGGGAAAGGGTTCTGCTC	280	A
CcM0964	FI216408	(T)10n(TA)16	TGGCTTATTAATATTGTTCTCGTTTC	TTGAGAACTAATCGCGATACCA	164	NA
CcM0965	FI216411	(AT)6	AAACGTTTAAGCCATGATTTTT	TTGTTGCTTGATATCCAAGGTG	273	A
CcM0966	FI216459	(TC)6	CGTTCTGGACCCTTTTTGAA	GGTTTTAGGTGCTTTGTGGC	180	A
CcM0967	FI216478	(TG)6	ACCAAGCCTTTTCAAGTGGA	CCACCCTAGGACCCTACGAC	203	A
CcM0968	FI216498	(AGA)6	CATGGCAATGGAAGGAATCT	TTTGGGGATTCTCATCTTGG	184	A
CcM0969	FI216506	(TTG)5	CCCAACCGTGAGTGCTTAAT	TTTGCAAGATTTGGACTGACC	276	A
CcM0970	FI216537	(TA)16	TTAAAATCACATCTTACGAAACATAAA	AGGACATACGTTCCAAAATTGA	187	A
CcM0971	FI216574	(TA)6	TGGACCATTGAGAGAAAGGG	TCAAGAGAGACCCTATGGCA	257	A
CcM0972	FI216601	(TA)15	ACTTTGGCTCAGGGCATAGA	TTGGAAAATCATTGTGAATGC	200	A
CcM0973	FI216602	(GA)6	TAGGTGCTTTTTGGCAACCT	GGCCCGTTCCAATACACTAA	256	A
CcM0974	FI216621	(AT)13	CGTCTTACAGACGATCTGCATC	CAAAGAAACAGACATGATAAAGAGAGA	161	A
CcM0975	FI216641	(AT)5(GT)7	GGAAACAAATCCTAAAATAATCAAAA	AACACACAACTTCCATGGGTT	137	A
CcM0976	FI216647	(TTC)5	GCAAGATGTCCCAAACACCT	TTTTCTTCAAACCTCAAAATCCA	194	A
CcM0977	FI216670	(AT)6n(AT)7n(AT)14	TAACTGCCCTAACTGCCCAC	CGTGTAGTATATATGTGCAGCCC	219	A
CcM0978	FI216682	(TTA)15	TTGGCTAAGTTATTATTGAATGTGTTT	GGTATGGAAGCGTCAAAAGAG	280	A
CcM0979	FI216692	(CA)7	CAGACGATGAAACTCCCAGA	TGAAAAACACATAGAAGAGGGG	178	A
CcM0980	FI216716	(GAA)6	TTCCATCAGGGTAGAGGACG	AAGTACGCACCAAACCCTTG	243	A
CcM0981	FI216723	(AT)6	GAGGGTGATTTGATCGCAGT	ACTCTTGCTCTTGGTTCCCA	255	A
CcM0982	FI216736	(AG)9	TCTTGCATACAAATGAAAAAGATCA	CTTTTGTTTCTTTGCGTCCC	154	A
CcM0983	FI216769	(ATT)5	CCATGGGTACCTGCACTTTA	ATCCACGGACATTCGTAAATA	259	A
CcM0984	FI216920	(TTA)18	TTTGCTTGGTGGCACATAGA	GGAAGGGCGTTACACAAAAA	273	A
CcM0985	FI216928	(AG)5n(TA)5	TCTTCGCCCATCCTTCATAC	GGAAGAAACAAAAGGCCACA	235	A
CcM0986	FI216991	(T)10n(AT)7	GATTATTGGAATTGTCGCTTCA	CGCGGGTACCCAATTAGTCT	134	A
CcM0987	FI217027	(ATG)5	CCAAGAAAGCACCCCTTGTA	TGGAGTCTCTGTGACATCTTGG	243	A
CcM0988	FI217035	(AT)11	CTTTGAAATGGAACAGCGAA	TTGTCCGCTTTGGGACTTAG	237	A
CcM0989	FI217073	(TC)8	CCATCTCCCTCTTCATCCAA	TTATCGCCAGTTCAACACCTT	234	A
CcM0990	FI217135	(TTAA)5	GCCAGCGTCATTACCACTTT	CGGTTCTCTGCTTTGTCTCC	269	A
CcM0991	FI217201	(AT)8	TGCATCCAATCTAGCTGGC	TTCCTTTTTAAAGTTTGTTTTTCCA	271	A
CcM0992	FI217213	(AT)20n(G)11	TGGTCTTAAACAGGCCCCTA	TTTCTGACGGAAAGTAGCACC	260	A
CcM0993	FI217222	(AT)6	TGAGCCTCATCATCCAAATG	TGGCATCCATGCATATCAAC	276	A
CcM0994	FI217264	(GT)6	TGCCAAACATTTCAACAATCA	TGTGTGGCTGAACATCTGCT	190	A
CcM0995	FI217274	(AC)7	GGACTTTTGGCCTCTTGATG	CGCATTGTTAGAGGGTTTGG	242	A
CcM0996	FI217333	(A)12(TA)8	CCGGATTATAAAGATAAGGTGCC	AACCACACGCTTGGAGTTCT	277	A
CcM0997	FI217374	(GA)8	AGTGGATGGTGTTGGAGAGG	TCCCTCTAGGGCTCACACAC	198	A
CcM0998	FI217450	(TG)7	GCCGGTCATGCTATGCTAAT	CCTGGGCAGTTCCAGTTTAG	265	A
CcM0999	FI217492	(TTA)6n(A)10	CTCAAGCTTTTACGCTTTTTAACT	CAGATGAGCTGATTCCAAAGG	238	A
CcM1000	FI217521	(AT)10	TCTGGTTTGGTCTGACTTGTTT	TCTGTTAAAGGGACAATTCATGC	280	A
CcM1001	FI217542	(TTA)9	TTTTAAATGGTTCAGAAATTGTGC	AGGGCGAGACTTTGTCTTCA	252	A
CcM1002	FI217552	(AAT)5	TTTAATGGATTCCGCGAGAC	CCAGGAACAAAAACGAAACG	263	A
CcM1003	FI217553	(GTT)5	TTGCCTTTTGAGATTCCCAC	ACAAGCAATCCGTTGCTACC	175	A
CcM1004	FI217577	(ATG)5	TTTGGTGATGCTTTGCTTTG	ATATGCTTGCAACACAAGCG	243	A
CcM1005	FI217637	(CCA)5	CCACCACATTCAACCAATGA	GTTGCCCTCCAACATCAAGT	245	A
CcM1006	FI217663	(TC)6	AGACAGCTTGGGCACAGTTT	TGCCTCACAAATCTCCAGAA	111	A
CcM1007	FI217734	(CT)7	GTGGCGTTGTTCTTCCATTT	TTCTGGGTACGCCTAGATGC	215	A
CcM1008	FI217768	(TA)16n(A)11	GGGACTAAATCATCCTCCCA	TGTTTTCTTCACCTTAGTGCTCA	246	A
CcM1009	FI217803	(TC)14	GCCAATCCGACAATCAGACT	CAGTACAGGCCATTCCAGGT	267	A
CcM1010	FI217812	(TA)6	CCTTGTTTGAGAAGCCTTGC	TGTTGGAGTGAGAGGAGTGG	193	A
CcM1011	FI217823	(AT)6	TCCGAGCCATTTTCATAAGG	GGCTGCAAGCTTATCTCTTAGC	273	A
CcM1012	FI217859	(AT)31	TGGGATGTACCAACCTGGAT	GCATAAGCTTTACCTTTTAGAGAAGC	251	A
CcM1013	FI217866	(TG)6	TCCCATGGCAAGAGAAGAGT	AGTGCATTGGACGAAAAACA	217	A
CcM1014	FI217867	(AT)10	ACCCGATCATTTTGGACAGA	TGATGATCGATATTTGTAATATGAAGT	175	A
CcM1015	FI217872	(TG)8	GCCCTCTTACACTTTCTTACAAAAAC	CTTGTGGGAGTGGCTTGAAT	254	A
CcM1016	FI217873	(TTA)5	TCACCTGACGTAAAATAATGAAAAA	AATTTCATGAATCGACTTGACA	219	A
CcM1017	FI217896	(AT)6	TAGTGACGCCCAACAAATCA	CATATGTAACCCGTTAAGAGACTATCA	151	A
CcM1018	FI217942	(TA)22	GCAACTTTGGTATCTGAATTTAAAAG	ACTTCACCCTTGTCTCTAAAATAAAT	280	A
CcM1019	FI217978	(AT)15	TTGAAAGGGATATTGCAACAAG	AAATTCAGGAGTGACCGCAT	232	A
CcM1020	FI218093	(AT)7	GCTCAAACTCGAACTTATACATGC	ATGCGAATATGGGGACAAAA	220	A
CcM1021	FI218143	(TA)11	CAACCACATGCATGCAGTAAC	ATAAAGAGGGCAGGGGATGT	216	A
CcM1022	FI218149	(TA)12	TGCTAAGAGGGTTCTTCCCC	GAAAAAGGTGAAAGATGAAATTGA	143	A
CcM1023	FI218259	(TC)6	CTTCTTCCCTAATCCCAGCC	ACAAGCTATGTATTGGTGGACA	231	A
CcM1024	FI218293	(CTT)5	AAGGAGCAGAATAGCAGGCA	TTTCGCTTGTGGAAATCCTT	253	A
CcM1025	FI218381	(AG)8	GCTTTGTGGCAACCTTTCAC	AACGGCCAGATCCATAACTG	213	A
CcM1026	FI218404	(CT)9(AT)17	TCAGTGCAAAGAAGCCTCAG	GGAATGCATGATAGAGTAAACGA	221	A
CcM1027	FI218498	(TA)14	CAAAGGTAGCTTCTTGATTTGGA	CATGGCAATATATTTGCTCACAA	273	A
CcM1028	FI218510	(T)10n(AT)9n(T)13	TTTTAGATTTCCTTTGTGTTGATATTT	CAACCCAATATTATTATCTGTCACG	257	A
CcM1029	FI218539	(TTA)5	TGTGGGTTTGCCTAGGAAGT	CAAAATCAACCTTCTCTTAAAACAT	275	A
CcM1030	FI218565	(AC)6	TCATGAGGAATTAATTTGGGC	CCATACTTGCATGGTGGTGA	115	A
CcM1031	FI218675	(TA)11	GGAATTGTCATTGTGTTTTGCT	CGATCTATGGCGGACAAAAT	251	A
CcM1032	FI218727	(TGC)5	ACTCATCAGGCAACAAGCCT	CTCCAAATCGATCAATGCCT	279	A
CcM1033	FI218778	(TTA)9	TCGTTATTTGTCGTTTGAGGA	GTGTGACACCCTTCTACCCC	280	A
CcM1034	FI218785	(AG)12	CCTTCCCATTCACTCCATCA	TCTACCTAAGCCTGTTGCCG	104	A
CcM1035	FI218788	(AT)21	TTCTCGGCTTTTACTTGCTCA	GAAAAATTTGAAATCAAAAGGCA	136	A
CcM1036	FI218791	(GA)8	GCTTTGTGGCAACCTTTCAC	AGGGCCTCCAAAATTTCATC	117	A
CcM1037	FI218850	(ATA)8	CTCAAGCTTGCTTCTAAAGACC	GGAGAAATTTTGAATCATTTTCTATTG	232	A
CcM1038	FI218860	(TA)17	AACTCTTGCCCAACACAAGC	TGGAAAATGTAACACCATATTTTTCT	148	A
CcM1039	FI218869	(TC)6	AATAGACGACTCGGGCACAG	TGCCTCACAAAACTCAAGAAA	113	A
CcM1040	FI219004	(CCA)6	GACACCCAGAAGCTGCAAAT	TTGCCGTACATCGTTGGTAA	263	A
CcM1041	FI219060	(AT)9	TGAACAAAGTTCATATTGCTCCTT	AAGATAGCCAAATAAAAAGAGAGAGA	211	A
CcM1042	FI219165	(TA)17	CAAGAGTTCTTAAACGATCGAAA	AAAGAATTTTCAATCTAACGGTTG	221	A
CcM1043	FI219167	(GA)6	TGCTTTATGGCAACCTTTCA	GGCCCGTTCCAATACACTAA	253	A
CcM1044	FI219191	(ATT)7	AGCGTCTCGAGATGGAAAAA	GGAAAATGCTTGAGGAGAGG	193	A
CcM1045	FI219229	(AT)6	AACCTTAGTTGGTGATAGATTTCAGA	ACCGTCAAGTCCCAAATCAC	262	A
CcM1046	FI219233	(AGA)6	CAAAGAATGCCATGAAAGCA	CGTAGCTGTAGAGCGTTGTCC	205	A
CcM1047	FI219244	(TA)13	TTTTTCGAATTATCACAAAATAGGT	TCCAACCTGACTTAAACATACGG	228	A
CcM1048	FI219249	(TA)7	GGGAATTAGGCACGCTGTTA	TGTTTTGGTCTCTCCTTAATCAAA	272	A
CcM1049	FI219311	(AT)6	ATGCGCGTGAAGGAAAAATA	TTGCTGTTACATTTAGGAGGATAGG	162	A
CcM1050	FI219341	(CA)6	AGATTTCCCCATTCAAGCCT	GTGATACGGTTGGGTTCCAC	206	A
CcM1051	FI219381	(GA)7	GGTTTTAGGTGCTTTGTGGC	ATGCCACATAACGTTCGGAT	223	A
CcM1052	FI219400	(TA)13	AGAGGAAAAATGTGCGTTCG	GCTCCCATGTATGTTGGTCC	187	A
CcM1053	FI219413	(CA)5(CT)9(AT)21	TTTACCGGATCCATCAACAAA	GGAATGCATGATAGAGTAAACGA	147	A
CcM1054	FI219420	(TG)7	AACAGCTGCCTTCAGAATCC	AAGACAATGTCAAGCACCCA	270	A
CcM1055	FI219561	(AC)7	TCAGCTCCCCTAAGCTCAAC	TTTTGATAATGCCAAAGGGG	209	A
CcM1056	FI219565	(ATT)5	AAAGGGAAAGGGTTCTGCTC	TCATAGGTTCACAAGTCTTGAAAT	246	A
CcM1057	FI219637	(AAT)7	GGAGAAGGGTAAGGAAGTGGA	GGTTTGATGACAGGTCCGAT	191	A
CcM1058	FI219644	(TTA)8	ATAGGATGTGACATTGGGGC	AACATCAAGAAGGGTCCACA	262	A
CcM1059	FI219680	(CAT)5	TGAACAAAGAGTCTCCCACAAA	TCACTCTCAGCGGAAAAAGC	280	A
CcM1060	FI219705	(AC)6	CCAGCTTAGAAGGCTTGGTG	CCATGATTAGCCCACACTGA	240	A
CcM1061	FI219706	(AC)10(AT)9n(AT)21	TTTGAGTCCAATACCCTTTGTTT	GATGTACCCATGGACCACCT	272	NA
CcM1062	FI219787	(TA)12n(TG)6(TA)7	AAATTGAGAACCCCTGCAAC	GAAACCAAAACATGTGCAAAGA	161	A
CcM1063	FI219843	(TGG)5	TTAATCGAAAGGATGGTGGC	GTACCAACACCACCTCGACC	175	A
CcM1064	FI219851	(TTA)8	ATAGGATGTGACATTGGGGC	AACATCAAGAAGGGTCCACA	262	A
CcM1065	FI219859	(TA)11	GCTGCCGCTAAGACAATCTC	TCGTAATGCACTCTTTTAACACAA	248	A
CcM1066	FI219874	(GA)6	AGAGCGAGCAATCACAGACA	AAGAATCCTCTACCGCAGCA	278	A
CcM1067	FI219900	(AGT)6	CAGGCATGCAAGCTTTGTAG	TTTGAAATAGAACCTCCCCA	240	A
CcM1068	FI219934	(CA)6	GGAGAACATCACTGTTGCGA	GCCGGAAAAATAACAGACGA	219	A
CcM1069	FI219941	(TA)9	AAGTCAAGTTGAACCTTTGCC	TTTAATCCATCGACTCACAATTT	280	A
CcM1070	FI220030	(TA)6	TGAAGCAAGGAACCAATGAA	TTTCTCGAAAAAGGCAAGTGA	180	A
CcM1071	FI220072	(GA)8	GCTGGTTGAGAAGAAGCACC	AGGTTGTTACCGCGTTTGTT	267	A
CcM1072	FI220105	(TAA)5	CCTTTCACAAAATTCCAAGTGC	CATCTTTTCATTAAAAATTATTCCCT	137	A
CcM1073	FI220134	(GT)5n(T)10	GGTGTACCTTTGGGTCACCA	AGCCTCATCACCAACATCCT	278	A
CcM1074	FI220139	(GA)8	TTTTAGGTGCTTTGTGGCAA	AACGGGTCGTTCTGATTTTG	210	A
CcM1075	FI220192	(AT)17	CCCTGGAGTGAAAGGATTTCT	GCCGGAATGAATTAAGCAAA	180	A
CcM1076	FI220196	(TC)12	GATCCTCATCAGCAAAAGCC	AACAGCCAGAAAAGCCTTGA	278	A
CcM1077	FI220235	(AT)18n(A)10n(AAT)11	TGGAGTAAGTTGACTCATGGGA	GCTAACAAGACCAAAAACCCA	240	NA
CcM1078	FI220241	(A)11n(AAT)10	CTCAACATCAATCCGGGTCT	GCATGGATGCACATGAAAAC	249	A
CcM1079	FI220262	(TA)8(TG)6	TGAAGAAATGCTGACTCCAAAA	GCACATTATTTTACCCCTCCC	270	A
CcM1080	FI220284	(GA)6	GCCTCCTCCATCAAATGTGT	AGGCACTGTTCAAGGATTGG	242	A
CcM1081	FI220357	(ATT)5n(ATT)5	AAGGACGGGAAACTAGGCAT	GCAGTGAAGAATCACTGGCA	266	A
CcM1082	FI220366	(AT)24	CATGAAATCGTGTTTTGTCCT	TCTGGATGGTATCTTTTGAATTTATTT	214	A
CcM1083	FI220378	(GA)7n(T)11	GGCTTGACTTGCTTTTGGTC	TGAAGGTTGACATGGGTTGA	162	A
CcM1084	FI220393	(AT)24	TATTGAACCCCCTTCCAGTG	GCATTGGAACTCCAAAGACA	204	A
CcM1085	FI220395	(AC)6	TAGAGTCGACCTGCAGGCAT	ACTATTCCCGTGGGTCTCAA	130	NA
CcM1086	FI220404	(AT)16	TTTGATGTTAGGTTGGTGTATTTGA	TCAAATTGAAGGAGATTTATTTTCTC	245	A
CcM1087	FI220413	(TA)14	GTTGTCCCATTTTGACCTCC	CCATAATCCAATCCAAATCCA	186	A
CcM1088	FI220423	(TTA)7	AGGCATGCAAGCTTTTAACC	TGTTTTATCTTTTGACATTTTAACCAA	200	NA
CcM1089	FI220439	(TAT)6	GGGATAATTTGGGAGATGACAA	TGGGTCAACCCAACTCATCT	232	A
CcM1090	FI220466	(TA)5n(A)12	GCATGCAAGCTTAGCAAAATC	GCAACAACAATGACATTTGGA	278	A
CcM1091	FI220475	(CAA)5	TGGGTATGTTGGTGGTGAGA	TACCCAACACCACACCACTG	156	A
CcM1092	FI220497	(A)11n(TA)5	CATTTCACTTCTTCCTCCGTT	GTTTGTTTCAAAGACAAAAGTTAAAAA	166	A
CcM1093	FI220531	(TA)6	GCAGGCATGCAAGCTTTATT	GAAAATATTCCCTCGCGTCA	125	A
CcM1094	FI220565	(TTA)5	AAATTCAATCCATAACTATGAAATTCT	CGGTTCATGAATCAATGAGTTG	265	A
CcM1095	FI220645	(AG)5n(AG)7n(GA)7	CGAATTCAATACGGGTCGTT	TCTCCTTAAGCAAGGACCGA	267	NA
CcM1096	FI220712	(CA)6	TTCCACCCTAGGACAATTCG	TGCACTATCAAGGGAGGTGA	245	A
CcM1097	FI220721	(TCT)5	TCAGGGTGAAGAATTCCCAA	ATCACCAAAACCCAGGTTGA	238	A
CcM1098	FI220734	(GA)10	CAGGCATGCAAGCTTTGTTA	ACAGGCCATTCTGATTTTGG	247	A
CcM1099	FI220751	(AT)9	TCCTAGAAATCCTCTGCCCC	TGAATTGAGATGTGAAGATGATGA	256	A
CcM1100	FI220754	(A)10n(TA)14(T)14	GCGCTCAAAAAGGAATGTCT	GAAAACTCACTTCTCTGGATTGG	256	A
CcM1101	FI220856	(TTC)5n(CT)14	TTGTGGCCTGATCTCACAAG	GGACTTTCTTTGCATTTGGC	170	A
CcM1102	FI220862	(AT)13	AAGCTGCGCTCCAAGTAGAC	ATTCGAAAATCCTTCCCTCG	208	A
CcM1103	FI220885	(AAG)7	GGCAGAGAAGGATTCGGTGT	GACGACTCAGCGTTTCACAA	148	A
CcM1104	FI220968	(TA)6	AAAAATAAGCTAATGAAGGCATCTT	GCACGGATGGACCACTTACT	156	A
CcM1105	FI220980	(AT)18n(TA)6	TCTTGCAAGGTCCTCAAAGG	CCGTTGAATCATTGAGATTTGA	233	A
CcM1106	FI221012	(TGA)5	TTTAATGCTGGCAAATGGGT	TCAAGTTCTTGATTTTAAAAGCTTCAT	229	A
CcM1107	FI221085	(TC)6	ACGAACCTCACTCATCCCAC	TTGTTGGTTGGCATACATGG	229	A
CcM1108	FI221110	(TG)5n(A)10	GAACGTGATCATTCACGGGT	GCAGATGATGCATGGTAAAGA	251	A
CcM1109	FI221111	(AC)6(AT)8(GT)10	CCCGTCATAGTTGTCACCCT	AGGAGTTGTTCTTGGCATGAG	212	A
CcM1110	FI221145	(ATT)10	TGCAGCAGAATCTTTGAAGG	CGAAGAACTCAATGTTGGACTG	240	A
CcM1111	FI221168	(TC)5n(TA)11	AAAGAACTTTCAATCTAACGGTTG	TGAATATCATTGAGAATGAAACAAAA	278	A
CcM1112	FI221168	(TA)16	GGTCCATCTTAAAAGTCATCCC	AATCAAAGATGATTTGATACTTCATTC	280	A
CcM1113	FI221175	(GAA)5	ACAAGGGTTTTGTTTCGTGG	ACGTGCCGTATTTGTTCTCC	207	A
CcM1114	FI221181	(A)10n(TA)18(T)10	GCGCTCAAAAAGGAATGTCT	GAAAACTCACTTCTCTGGATTGG	260	A
CcM1115	FI221219	(TA)6	CCAGTTTTGGTTGACGGTTT	TAGGACCCAAACCCGTGTAG	244	A
CcM1116	FI221254	(TC)9	CCATGTTTTGGGGTTTGTTC	TGTTGTAGCAATCAGCAAAATG	277	A
CcM1117	FI221260	(AAT)7	AACATCAAGAAGGGTCCACA	AAAGGGAAAGGGTTCTGCTC	280	A
CcM1118	FI221293	(TTC)5	TTCAAAGCTTAGAGACCCAAGAA	ACATGCAACCCGAAAAGTTC	276	A
CcM1119	FI221326	(CA)6	TGGAAGTGTTCTACGGGGTT	TTTGCAAATGAAAGCAAAGA	242	A
CcM1120	FI221338	(TGG)6	CAACGCAATCAACCCTAACA	CCAGCATCACCATAACCATC	171	A
CcM1121	FI221360	(AT)24	TGGCTAGATGTAGCGTGGAG	TAGTGGGTGGACACTCATGG	219	A
CcM1122	FI221388	(ATA)5	TGCAAGTATAACACATTATTGCCA	ATGGGCGAAAAATTAGAGCA	278	A
CcM1123	FI221395	(ATAA)5	CCTTATTTTGAGTGGGAAAAGAGA	GCAAGCTCTTTTAGACATCGG	232	A
CcM1124	FI221400	(TA)15	AACGCCATGGAAATATCGAG	ACAATGCAACCCAAATCCAT	145	A
CcM1125	FI221401	(TTA)7n(ATA)8(ATT)8	AAAAGACGAGAATGAGGGAGA	CTCTCAAACCTCAACCATGTG	236	A
CcM1126	FI221439	(TC)9	AGGGCAGAACTTCCACCTTT	TCCTTGGGGGTTAGATTTCC	232	A
CcM1127	FI221578	(AAAT)5	TGGGATGAAAATAAAATGAAAGA	GCAAGGAAGTGATACGAGAAAGA	102	A
CcM1128	FI221580	(AT)9(GT)9	ATTTTGTGTGTGCTTGACCG	GGAATGATCCGCTACCAAAA	277	A
CcM1129	FI221600	(AT)31	GGGGCGACATTTATGTGTTT	TCTCGAAGTCAATGCCCTCT	276	A
CcM1130	FI221613	(CA)6	CATAAAGGACGGCTTGTGGT	TCAAATGGTGATTGCACGTT	261	A
CcM1131	FI221637	(AT)6	AAAGAGTTGCGCCCTGACTA	GAAAACATAATATCTCTCAATGGGG	249	A
CcM1132	FI221643	(TTA)7	ATGGAAAGGGTTCTGCTCTG	AACATCAAGAAGGGTCCACA	279	A
CcM1133	FI221660	(AT)13	GCTTAACACTTTTTAACGCCTTTT	AGCAGCTGTCTTCTTTGTTGG	230	A
CcM1134	FI221673	(AT)12	CACTCGTAGCCGGATCTTCT	TGAATTGAGATGTGAAGATGATGA	183	A
CcM1135	FI221678	(AT)12	CGAATATTAAATGAGTAAATGTTGCTT	CACTTGCAGGAGTTTATTTTAAGG	276	A
CcM1136	FI221685	(CA)6	CCACCCTAGGACCCTACGAC	ACCAAGCCTTTTCAAGTGGA	202	A
CcM1137	FI221696	(AT)7n(AT)5	TTGTTGTTTTGTGGGCTTGA	GGAAGCAACATTCAATGCAA	227	A
CcM1138	FI221717	(CA)5n(TG)5	AAGTTGGCCTCATCAATGCT	CAAGCATGTCCAGCAAAAGA	248	A
CcM1139	FI221770	(ATG)6	CAGGGACAAATGCCTGAAGT	CCCACCAAGCTCTCAAAGAC	200	A
CcM1140	FI221838	(ATT)8	GCCCAATCCAACATAGCATC	GGAAAATGTCTGAGGTGAGGA	210	A
CcM1141	FI221891	(GTG)5	AAGTGATTTCGATGAATGACTTGA	ATGCAACAGCCACATCAAAA	201	A
CcM1142	FI221892	(AT)17	AGAATGAACAATTCATACATAACCAT	TCAAGTTTATGCTTTCCGAAGA	246	A
CcM1143	FI221908	(A)12n(T)11	TTCCACAAAATAGTTCTTGAAATGA	TTACTTTCCCAAAATAAACGGA	207	A
CcM1144	FI221943	(TA)6	AAAGCCCTTTATGGGGTTACA	ATAGCTTGGTTGGCTGGTGA	188	A
CcM1145	FI221945	(CT)7	ACATGCCTAAATCCAGTGGG	TAACCTCTCCAGGTCGATGG	237	A
CcM1146	FI221969	(TA)10(T)15	TGTTGTCCCTCAACATTTGC	TGAAAAAGACCAAGGGTAAAGG	169	A
CcM1147	FI221973	(AGA)5	GGTCACCTGAAAGTTGGCTC	CTGGGTCTGTGAGCTCGTTT	208	A
CcM1148	FI221991	(A)12n(AT)9	GATGTGCGTGAGAGAGAATAAGAA	AAAATCGCTGATGTGGGACT	222	A
CcM1149	FI222040	(AT)5n(TA)16(GA)12n(GA)6	GCCCCCTATATCAGATCAGTTT	TTGCCCTATTTCGTTGGTTG	185	A
CcM1150	FI222042	(TA)7	ACCCTCCATGGTCCCTACAC	TTTGTGCTTGATGACACTAGGAG	193	A
CcM1151	FI222095	(TA)7	GCATTTCCCAAATTAACGGA	ACTTGTGTCAGATGTGGCGA	263	A
CcM1152	FI222151	(TAAA)6	GCGTTAAATCGGGAGACGTA	TGGCCTTATCTTTTGGGTTG	219	A
CcM1153	FI222180	(TTC)5	AAGCCCCTTCACAAAGGAAT	AAGCAAGGTTCCAAGCTTCA	121	A
CcM1154	FI222188	(AT)24	TTCTCCCCAGATTTCCACAG	TCAAGAAGGGAAGTAAGAATTGG	240	NA
CcM1155	FI222192	(AT)7	TGGTTGGAAATGAGTTGTGG	TGGCTTAATTCATGTGAAAAACA	110	A
CcM1156	FI222203	(AT)7	CCATGGATGTTGTTGCATGT	ACTTTACGCTTGTCGCCACT	270	A
CcM1157	FI222253	(TC)6n(TC)7(TA)27	CATGCAAGCTTTGGGTCATA	GATTTAAATTAGAAGAGAGGAGGATTT	178	A
CcM1158	FI222311	(TAGCA)5	AAGTTGAAAAGGCTGCGGTA	GCAATTTGCAAACAAACTCAA	103	A
CcM1159	FI222318	(GA)6	TTTTGGCAGCCTTTCTCACT	TGTGAGCAATCTCATGCACA	150	A
CcM1160	FI222321	(GA)6	GGTGCTTTTTGGCTACCTTTC	TCATTGTTATCAGGGCCACA	131	A
CcM1161	FI222437	(ATTT)5	TTGAGATAGGTTTGAGATAGTTGTTCA	CAAAATTATTTGATTTTCATTCTTGC	264	A
CcM1162	FI222449	(AT)22	TGATCGAACCTTGCTCTTGA	TGTAGTTTCACATTGGTTCTCCA	275	A
CcM1163	FI222468	(ATG)5	TCACCTCTTGGATTCCTTGG	GCAAGAAGTATCAAACAAATAAGCA	237	A
CcM1164	FI222564	(CT)19(AT)17n(T)11	TAGAGTCGACCTGCAGGCAT	TTTTTAAATTTTCTAACATGGCCC	277	A
CcM1165	FI222590	(TAA)5	GCTCGATTGCTCGTAGACCT	TGAACCCGTGAATGCTCATA	128	A
CcM1166	FI222612	(AT)9	CCCTTTCTAATTCGGTTTTGG	AACGATCCTGTGTAATGCCC	207	A
CcM1167	FI222704	(GA)7	AGCCAAAGGTCTAGGGAGGA	CACAGTTTAGGGGACTCCGA	182	A
CcM1168	FI222786	(TA)6	CATGCAAATTGCCTCCTTCT	TTCAAAACCATTGTTGTGCTTC	137	A
CcM1169	FI222826	(AT)5n(TA)9	TAGAGTCGACCTGCAGGCAT	TGTGGTCCTTTTACTTGCGA	205	A
CcM1170	FI222875	(TA)7	TAGAGTCGACCTGCAGGCAT	TGGTTGAAACCCAACAATGA	158	NA
CcM1171	FI222881	(AT)7	TCAATAAATTAATGGGGGCAA	TGCCAAATCCATCTTTCATCT	260	A
CcM1172	FI222891	(AC)6	ACACCTTTGCACCTTCAACA	GATTCGGTAGGGTCAAACCA	263	A
CcM1173	FI222917	(TA)12	TTCTTTAAGTAAGCGGATCCTTC	TTTAATCTAACGATTGGATTTACAAAA	161	A
CcM1174	FI222926	(AT)14(GTAT)6	AATTGGTTGCCAGTGTAAAAA	CTTTGATTATCTTCAAATTGTTGTTT	222	A
CcM1175	FI222926	(TA)20	TTGTCCTTCATCATCCGACA	TGGCAACCAATTATATCTTTCAA	204	A
CcM1176	FI222973	(AT)6	GGCAACCCTGCAGACAATTA	TTCAATTCTACCGAGCCTGG	225	A
CcM1177	FI222996	(AT)24	ATGTGACACCCTCTACCCCA	TTGGAATTGTCGTTTCAATTTTT	130	A
CcM1178	FI223012	(AT)10	TCAATCGATCCACTTCGACA	CAAGTGCGAGAAAATTTGGA	230	A
CcM1179	FI223028	(TA)19	AGTGAGCGGGCATTATTTTT	GAGAGATAGGAAGCGATGCAA	263	NA
CcM1180	FI223032	(CT)7	AGTCCCGAAAATTGGAGCTT	GATCGATTTTGTATTGCCCG	268	A
CcM1181	FI223047	(GA)6	TTTTTAGGTGCTTTGTGGCA	CGTTCCAATGCAGTTCGTTA	267	A
CcM1182	FI223049	(TAT)5	GGAGATCACTTCCTCGAAACA	GCACCCCTACAACGCTCTAA	234	A
CcM1183	FI223061	(AAAT)5	AGCTTCCAGCGGTATTCGAT	AGAGGGGTCTCTTTCACTTATGA	272	A
CcM1184	FI223082	(AT)9	GGAAGGGTGCTGCATGTAAT	CGAACTTTTCCACAGCCATT	272	A
CcM1185	FI223109	(TA)17n(A)10	AAAAATTGTGAAACACCCGA	AGAAGTGAAAGAAATAAATAATGGGT	199	A
CcM1186	FI223158	(AT)6	TGAAACACCGTAACTCGAGAA	ATGGTGGGAGATGCTAATGC	280	A
CcM1187	FI223159	(TC)6n(TC)5(TA)5n(TA)7	TGATTTCCATCAAAAAGTGTGA	GGTTATAATTCCATTGGGGGA	263	A
CcM1188	FI223192	(AG)5n(TTA)5	TTTCTTGATCTGCCCCAGAC	TTGAAAATTTGGCGAAAACG	255	A
CcM1189	FI223251	(TA)8	AAAGATAACTCTGGCAGAAAAAGA	AGCCACTCACGCAACATCTA	130	A
CcM1190	FI223272	(GA)7	ACCTCATGGCAAGCTTTGTT	AAATCTCGGGCACAGTTCTC	186	A
CcM1191	FI223292	(AT)7n(T)11	TGGCTATTTAATCCTTTTGTTGG	GTTATACGACGGATGGCGAC	252	A
CcM1192	FI223294	(ATG)5	TCCAATTCCCTTAGGCTGTG	GAGTGAGAAAGTGGCCAACC	182	A
CcM1193	FI223300	(TA)8	GCTTTCAAAATTAAGAAATGTTGGT	AAAATTACATCAATATCGTTTGAACTC	190	A
CcM1194	FI223308	(CAA)5	TCTTCATCTGCATCTGTGGC	GTTGCTGCTGAGAGTTTCCC	241	A
CcM1195	FI223333	(TC)6	TTTAAGGCCCCGTAACTCCT	GGCAGTTTTCGAAAGAACCA	102	A
CcM1196	FI223354	(AAT)5	TAGAAACACCCTTGTTGCCC	TGCTTACAATGGTACATTTGGC	263	A
CcM1197	FI223424	(AT)14	TCATTTGCTAACCCAAATTCC	TTCGGGAGTCGATTACGTGT	227	A
CcM1198	FI223437	(TC)10	TCAAAGAATCCGAATCCCAC	TCGGTGCTGAGAAGAGGAAT	267	A
CcM1199	FI223451	(CA)7	GAGAAACTTCTCACTCAGTTGCAG	TATAGGTGTGCCTTCGGGTC	199	A
CcM1200	FI223526	(ATC)5	TGTGAAACCAAGAAGAAAAACG	AAGGAATGAATTCACCTGGAA	121	A
CcM1201	FI223541	(TA)8	CAACGACACATGTCCTCCAC	GTGAAGCGAAATCCCACATT	266	A
CcM1202	FI223542	(TA)8	TAAGGTGTTTTGGGCAAAGG	CTGGAGCAAGCACAAGATCA	115	A
CcM1203	FI223595	(TA)10	GCCAATTCATAATGTGTTGAAAA	TTGGGCCAATGTGTTGTTT	259	A
CcM1204	FI223601	(ATA)6	GTTCGGCATTTGTGTTCCTT	TGTGTGTTTATGGTCCTGATGA	218	A
CcM1205	FI223621	(AC)6	CCCCTCTAGGAACCACATCA	ACATGTTTCACGTGGTTGGA	232	A
CcM1206	FI223643	(AT)26	AGACTTGCGCTCATAGGTGTT	TCATCTAGTGCTGGACACCCT	276	A
CcM1207	FI223661	(AT)17	TTCTCCCCAAATTTCCACAG	TTTTTGGCATTCTTTTTGGA	229	A
CcM1208	FI223689	(TTC)6	TGATGGTGAGTCTATGTCTGCC	AGCAAGTCATGATGGTCACCT	101	A
CcM1209	FI223746	(CAT)5	TTCACGGCCAACTATTTTCA	TTTTGAACTTGGGAGATGCC	273	A
CcM1210	FI223812	(AG)7	GGTTCCAAAGCAAGTTTCCA	CCATGTGAAGCGATTTTCCT	258	A
CcM1211	FI223819	(AATA)6	GATTCAAAAGATTTTTGGGGG	TCAATCTCTTGCCACCAATG	192	A
CcM1212	FI223834	(AG)11	GACACAATTGCTGATCAGGTC	TTCATGTAGAACGGCAGAAAAA	187	NA
CcM1213	FI223857	(TG)7	ATTCGTTCTTTCATGGGTCG	CCGGACAATTTTAGGGGTCT	169	A
CcM1214	FI223871	(A)27n(AG)5	TCCCTGAGAAGAGAGGCTCA	CTCACCGTTACCGTCACCTT	264	A
CcM1215	FI223896	(A)14(TA)12n(AT)8n(AT)31	AAAAGTGTTACCTTATTTTCAACAAGT	CATTATTTCGGTTGTTTCCTATCT	277	A
CcM1216	FI223928	(TA)28	AATCCTTAACTAGTACCGGCAGA	GATATGCTCACATTTTATGTCTTCAA	159	A
CcM1217	FI224032	(AC)11(AT)16n(ATA)11	CCTCTCATCCAACATTAGCATC	TGAGAACATCACATGGCATAAA	279	A
CcM1218	FI224048	(AT)20	GTTTAAAGGTAGGAAAACGTAACAGT	GAACAGCCCGTTCCAATTT	278	A
CcM1219	FI224081	(GA)7	GCAGGCATGCAAGCTTTACT	TCTAGCGTCCGAACATTCCT	230	A
CcM1220	FI224086	(CT)14(AT)22	TCGAGTGCAATAAGTCAACCA	CGTGTACAAATTTCATCGACAA	188	A
CcM1221	FI224104	(ATC)5	CATTCATAGCATCTCCGGGT	CAAGAGCATGAAATGGAATTGA	272	A
CcM1222	FI224136	(GAC)6	CTCATGGAGTGACCGAACCT	AAGTTCTAGGATTAAGGGAATGTCA	246	A
CcM1223	FI224187	(GA)7	TGGGGATTTTAGGTGCTTTG	GACCTCCAAAATTTCGTCCA	139	A
CcM1224	FI224192	(ATT)8	AAAAAGGCACTTTGTACCTGTATTA	CTCCAAAAATGTTCAATAAACTTG	259	A
CcM1225	FI224216	(TA)29(GA)12	CATGTGTGCCATGTGTGTGT	GAGGGTTTAGACCGCACGTA	213	A
CcM1226	FI224219	(AT)36	CATTTTCAACCTGCTGGTCC	GGCCCACTGGAATAACATCA	277	A
CcM1227	FI224221	(TTA)8	ATAGGATGTGACATTGGGGC	AACATCAAGAAGGGTCCACG	262	A
CcM1228	FI224221	(ATG)6	TCAGAGCAGGTCGATCCAAT	AGCACAACACTAACAACACAAGG	130	A
CcM1229	FI224225	(TA)8	GCCACAATCATCTCCCAAAC	AAATAGGAAATAAATTCTTCTCATCAA	255	A
CcM1230	FI224259	(A)10n(AAT)6	TGGATTCTTTGGGATTTTGC	ACCCAAGAGCAAGAACGAGA	249	A
CcM1231	FI224357	(CA)6	AAGCCTCATCACCAACATCC	GTGAAACTTCCGTATGGCG	268	A
CcM1232	FI224405	(GA)6	GCTTGAGGCCTTGAGCTAGA	GCCCTCAGCAATTCTCATTC	270	A
CcM1233	FI224414	(AAT)9	GTGTGACACCCTTCTACCCC	TTCTGGATCCCTTTCATTTTTC	217	A
CcM1234	FI224427	(GT)6	GCAACAATAAGCAAAAACCGA	TTTGCAAAAGTGTGAGCAGT	259	A
CcM1235	FI224441	(ATA)15	TCCACCAGATGGTCAACAAA	GAAGGCTTTTTCAACCTCCC	226	A
CcM1236	FI224471	(AT)31	CCGATAGATTCAGTTCGTCTCC	AATCGGTTCTCCGTTCCTCT	254	A
CcM1237	FI224472	(TTC)5	CTGTCGGTGGATCATTCCTT	AGATATGCCGCGTCTCTCC	191	A
CcM1238	FI224477	(AT)10	TGAATGAAGAATCATAGGCAACA	TCAACAGTTGGATCGTTGAAA	231	A
CcM1239	FI224495	(TA)5n(T)13n(TA)11	TTAGTGTTTTGGGTGGGGAA	CACCGATATCGTTTGAATCCT	270	A
CcM1240	FI224501	(GA)6n(T)11	TAGGTGCTTTTTGGCAACCT	TTCTAAACGGGTCGTTCTGG	201	A
CcM1241	FI224524	(AAT)7(ATT)9	CGAAATCCAGAAGACAGGGA	CACGGGGAGGAGATAACGTA	246	A
CcM1242	FI224531	(AT)19	GGCATGCAAGCTTGTTGATA	CTGGTGTGGTTGATGGAGTG	213	NA
CcM1243	FI224556	(GA)6	CAGGCATGCAAGCTTTGTTA	GTCGTTCCTAGGTGCGTGAT	264	A
CcM1244	FI224595	(AAT)5	TGCGAAAATGCCATCAATAA	TCGGGATTATGATAAAAGCTAGA	205	A
CcM1245	FI224694	(CTCA)7	TGTGGCATGTCTTGAATTGG	CAAGCTCAGCCAACAAAACA	214	A
CcM1246	FI224756	(TA)11	TGCTTGAACGATAACTTTGGG	TGGTGAAAACAACTAATTGCC	189	A
CcM1247	FI224759	(TGT)5(TAT)6n(TAT)5n(TAA)17	GCAAGAGTGACAAAGTGTATTATCC	TTTGACCAATGACCCATCCT	201	A
CcM1248	FI224822	(GA)6	CACACTACACAAATGCCTCACA	GCAGCTTGGGCTCATTTCTA	129	A
CcM1249	FI224835	(A)10n(A)10n(TA)18	TCCACAAACAGTTGAACGAGA	TTTCATAAAGATGTTTTTGTTCTTCA	222	A
CcM1250	FI224859	(AT)8	AAACATGTTAACAAGGTGACTTCAA	GGCATTGCATTTTCTAACTCC	251	A
CcM1251	FI224872	(CCA)9	CAAATGGCAGAACAGAGCAG	CGGAGATTGCATTGTTCCTT	228	A
CcM1252	FI224872	(GTC)5	CTCAGATCCTCGTCGTCTCC	CCGAGACGATTTCTCAGGAT	167	A
CcM1253	FI224892	(TA)6	GAGAACCATGTGAGTTCATCAAA	TGCAAATTTGAAAATCATTTCACT	270	A
CcM1254	FI224899	(AT)17	AAGTTATGGGTGGCAGCATC	TTTTAGTTCTGCTAGGAGTCTTCATT	163	A
CcM1255	FI224962	(AT)49n(AT)7	ACTACCTGAATGCTGACGCA	GAAAACAGGAAATATACAGTAGCAACA	240	A
CcM1256	FI224979	(TA)18	CCTCACCTAAGTTTGCCATCA	TGTGTGCCTCTGAGAACCAT	129	A
CcM1257	FI225059	(AT)15	ACACCTCCAAATCCAATCCA	CGCCATGGAATTATCGAGTT	136	A
CcM1258	FI225070	(TA)17	TCCTCTCGTGAGTCTTCAACTCT	TCAAACATAGGGGTTTCACGA	264	A
CcM1259	FI225089	(TG)6	TTGAAATCTTGGTTCACACCC	GAGGGCACAAGTCAAAGCTC	235	A
CcM1260	FI225092	(AG)7	TTAGGTGTTGTGCGTCAACC	TGGAACGGGTCATTCTAAGC	278	A
CcM1261	FI225101	(ACA)6	CCGCACTTGTCCTCTTCTTC	AACGTCATCCTCGAAAAACG	257	A
CcM1262	FI225134	(GA)6	GGCATGCAAGCTTTAATTTGA	CGATAACAAAGCCTTGTCCC	266	A
CcM1263	FI225136	(AT)28	CCCAAAATACACCCAATTCA	GCATATCCTGCTAATGTCGATT	226	A
CcM1264	FI225150	(TA)12	ATGAGAATTGCGTGCAACAG	CCTGGGATTTGTAAGCCTGA	204	A
CcM1265	FI225189	(AT)5n(T)10	AAAAACCTGCTTCATTCCAA	TCGTTCGGGACAACACATAA	259	A
CcM1266	FI225208	(ATTT)5	TTCATGAAAATGACTTCTTTTGG	ATTTGAAAATTGATGCCGGA	185	A
CcM1267	FI225212	(A)13(AT)9	GACCAGCCGTGAAGATTTGT	GGAAAAACAGCCACCAAGAA	186	A
CcM1268	FI225281	(GT)7	ACCAAGCCTTTTCAAGTGGA	TGAAAGTGTCCCAAAAAGCC	241	A
CcM1269	FI225285	(TA)9n(TTTA)6	TCCAAACTCGGTCAAATCAA	ATCCACGAACGAATTTCACC	235	A
CcM1270	FI225310	(AT)42n(A)10	GATTGATCACTCCATAACAAGCA	TCTCCATCTTCCACCACACA	266	NA
CcM1271	FI225359	(AAAT)6	GGAGAGTTTAGGCTAGCAAATGA	CACCAAAAAGCGCCTAAGAG	277	A
CcM1272	FI225379	(TA)11	TGAGGGTTTTTAAAAGAAATGGA	TGCCCCCACTATCTAAAGTTTC	271	A
CcM1273	FI225446	(TAT)7	TTTCATTCATCTTCTTATTGGTTACA	CGTCGTTGCTTTCTTTACTTTG	207	A
CcM1274	FI225456	(GGT)5	TTCATACAAGGGCGTTAGTTCA	AAAAACATTTTTCTTCAAGATTTGG	273	A
CcM1275	FI225468	(TA)12n(T)12	TTTATACCTCAAAAATAAACCAAACA	GTAATACGCCGCCTCAAAAA	277	A
CcM1276	FI225540	(AAT)5	GAAGTTCCGCCACTGATTGT	TTCACAGGTTTGTGTGCTCG	240	A
CcM1277	FI225550	(AT)13	TACCTTTGGAGGCTTTGGTG	TTGCGACAACCCTGTCAATA	247	A
CcM1278	FI225563	(TC)13(TA)18	TCGATTACCAGAGAACATGGC	CCATCCACCTTCTATTTTCAGG	263	A
CcM1279	FI225625	(TA)13	GCAATGATGTCATGGACTCG	TTTTTCATCCAAACACACATGA	249	A
CcM1280	FI225660	(AT)6	CTACTGCTGGCCTACGTCCT	ATATAGCATTGCCCTGTGGC	230	A
CcM1281	FI225668	(CT)8	ATGGTTTCCGTTCTGTTGCT	CATTCACCAAACAGGCCATT	188	A
CcM1282	FI225677	(AT)18	TCAATGGTTACTATTCATTTGAAACA	CAGTCCTGCTTAAAACCGATG	257	A
CcM1283	FI225691	(AT)22	GCAGGCATGCAAGCTTAATA	AAACCCAAAAGTCAAACCAA	185	A
CcM1284	FI225715	(TTC)7	TAGAGTCGACCTGCAGGCAT	GGCTCTGAAAAGCCAAGAAC	115	A
CcM1285	FI225718	(AT)17	TTGTGACACCATCTACCCCA	GGACATGTTACATCGGGACA	279	A
CcM1286	FI225750	(TA)9	ATTGACCATTCACGCAATGA	CCAATGTCGTTTGAACTCTCC	190	A
CcM1287	FI225764	(AT)25	TTGAGTGGTCTCAACTTGGAAA	TTTTCCCCTCCTTCTTGTGA	261	A
CcM1288	FI225805	(AT)7	ACATGGAAACATGCAAGGGT	GAGGCCAACATTGTGAGGAT	278	A
CcM1289	FI225815	(AAT)8	TGTGCCATTTAATCGAAAATCA	CCATTCCATAAATTGACCGAG	244	A
CcM1290	FI225834	(GTT)5	TTGCCTTTTGAGATTCCCAC	ACAAGCAATCCGTTGCTACC	175	A
CcM1291	FI225898	(AG)10	CTGGGTCCAGTGTTGGACTT	CTTTGCTTGCTAGATCCCCA	201	A
CcM1292	FI225907	(TA)8	CTTTGCATCAAAATAAAGTAAAAATTC	TGCATTGGTGGTTAGCAAAG	266	A
CcM1293	FI225916	(AG)6	TGCTTTATGGCAACCTTTCA	AACACATAACGGCCAGATCC	231	A
CcM1294	FI225992	(AT)30n(G)13	TGAAGGAGAATTCAAAGCCAA	GGACGAGGACGGGTATCAT	276	A
CcM1295	FI226000	(TTA)7	ATAGGATGTGACATTGGGGC	AACATCAAGAAGGGTCCACA	259	A
CcM1296	FI226036	(TGT)5	TTGTTGTTGTGGCTGTGGTT	ACTTTCTGAACTGCCGGAGA	175	A
CcM1297	FI226078	(TA)6(A)12n(A)11	CATGCAGTGCCTAGGCTAGAA	CAAGAAACCGAATGCATCAA	212	A
CcM1298	FI226140	(GA)8	GGTGCTTTTTGGCTACCTTTC	CAGACTCAGGCACTGTTCCA	145	A
CcM1299	FI226141	(AT)5n(TG)5	GGGTGTTGAGATGTTAGAGATCG	AGCATTCATCATAATCATCAGACA	195	A
CcM1300	FI226162	(A)13n(AGA)8n(A)10	AGAGAGCCACCTTGGTTGAA	CATACATTCACACTTAACACTCTTTTC	259	A
CcM1301	FI226185	(AT)9n(TA)8	GATGCCACTCGTAGCCAGAT	TGGTATGGATTATGATGGATTGA	252	A
CcM1302	FI226212	(T)10n(CA)7	CCCTAGGGAATCCGACTAGC	TGAACTATCAAGGGAGGTGGA	270	A
CcM1303	FI226215	(AC)6	CACTTTGTGCCTGCTTGTGT	ATAATGCCAAAGGGGGAGAA	128	A
CcM1304	FI226250	(ATT)6n(T)11	CCAACTTAACTCATAAGGTGTCTGG	TTGGATGGAGTTTTGTTTTTCA	278	A
CcM1305	FI226284	(A)10(AAT)5	GAGCGACAGGAGGAGTGTTC	TTCGCGTTAGTGTGGTTTTG	211	A
CcM1306	FI226339	(TA)10n(AT)8	TCACTTCCAAATCCAGGAGC	TTTGAGCAAAAGGAGTGAACC	219	A
CcM1307	FI226364	(AAC)6	TAGAGTCGACCTGCAGGCAT	TTGCTCATGCACACAGCATA	205	A
CcM1308	FI226387	(TA)15	GCCCAATACAAAAAGTGATCC	CGCAAGTGCGTGTATTTTTG	206	A
CcM1309	FI226400	(AT)7	TAGTGCACTCAGCACCCAAG	TGTAGCTGCATGGCAATCAC	225	A
CcM1310	FI226421	(TG)9	CGGGCTCATTAATTTGTTCA	CGTAAATACCCCTTCACGGA	182	A
CcM1311	FI226421	(TA)7	TGGGAATTCTGGATCTGTGA	GGCAAGCCTACCCATAATCA	177	A
CcM1312	FI226432	(CA)7n(AT)5	AAGCCTCATCACCAACATCC	TTGTGAATCTTCCGTATGGC	270	A
CcM1313	FI226443	(AT)17	TGCTTTCCCTTTCTCCTTTTC	AAATGAACCACACTCGGACC	257	A
CcM1314	FI226455	(TC)6	TCCAAATATGCCTACGATCCTT	TAATCACACTTGCACGCACA	169	A
CcM1315	FI226501	(AAGAAA)5	AGGGCCACTCTTCCCTACCT	CCGGACAATTTTAGGGGTCT	263	A
CcM1316	FI226520	(TTC)5	GCATGCAAGCTTGAAGAGAA	GCCATTATAGCAGCAGCCTC	234	A
CcM1317	FI226560	(ACCTCC)7	GTACACGTCCACCTCCACCT	ATTGGGATTGGGTAGACCG	159	A
CcM1318	FI226584	(AT)8	GGCCTGGTCCTAGTTTTGTG	CTGGCCAATTTGACCTTGTT	238	A
CcM1319	FI226620	(G)10n(TG)5	GCATTGGTCCGAGATGAAGT	CGATGAAACTCCCAAACACA	254	A
CcM1320	FI226656	(TTA)12	CCAACAGGGTCAAAAAGCAT	AAAACGCACAAAATAATATTCCTC	261	A
CcM1321	FI226667	(GA)6	AGGCATGCAAGCTTTATTGG	AATTGAAATCTCGGGCACAG	198	A
CcM1322	FI226671	(ATC)5	TTTTGAAACTGAAGCCAACTGA	ATGGAACGAATTCACCTGGA	208	A
CcM1323	FI226680	(CT)6	AGAGTCCACATCATTCAGGGA	TTTCATTTGAGATGCCCTCTTT	115	A
CcM1324	FI226740	(TC)7	CAAGCGAGGTTTCTCACTCC	CGAATTCAATACGGGCTGTT	231	A
CcM1325	FI226766	(TA)6	TGTGTGTGGGTGGCTTTTTA	ACAAAAATTTGGGGCTTTCC	104	A
CcM1326	FI226771	(TA)18	CCTTGGCTTCTTTCCCTTTT	TTTTATCAAAATTTAACTGTGAACCG	273	A
CcM1327	FI226809	(TTC)6	TAGAGCGCTGTCCTTGTCTG	ACGAAGATTGCCATGAAAGC	199	A
CcM1328	FI226819	(AT)13	GCAGATAGCATCCTGGGAAA	TCCACACAAACACACACAAAA	107	A
CcM1329	FI226823	(TTA)6	GTACTGCGGTTTCAAGACCC	GCTGGCATCCCAACACTTAT	240	A
CcM1330	FI226847	(AT)14	TGAGAGTTTTGTCCTTGCATGA	CACACCAAAGAAAAGGGGAG	257	A
CcM1331	FI226849	(AAAAT)5	CCTGAGACAGATCCATGTTTACC	AGGGATCAATTGTGAATGTCG	250	A
CcM1332	FI226877	(TC)6	CTAGCACTCCAGAACGGGTC	TTGTAGGTGCTTTACGGCAA	275	A
CcM1333	FI226900	(AT)17	TGTGTTTGATTGAATTTTTAAAGG	GCCCGTTCGAGAACTATGAA	231	A
CcM1334	FI227006	(TTG)5(T)16n(T)10	GCATGTTGTGGATGTTTCAAG	CATTCGCCACTTACAATGAGT	280	A
CcM1335	FI227057	(AT)6	TCATACTACACTTTTTGACACTTCACA	AGAAAACAAGAACTCAAAGTAAACAA	274	A
CcM1336	FI227124	(ATC)5	TAGAGTCGACCTGCAGGCAT	AATGGAACGAATTCACCTGG	111	A
CcM1337	FI227155	(AAT)5	GATTCTGTGGGATTTTGTGGA	TTGGATTAAGGATGATTCCGA	209	A
CcM1338	FI227166	(TG)7(T)10	CGAAGGGAAGAACTCCTACCA	CCTTCCCTTTGGCCCTATAA	250	A
CcM1339	FI227173	(AT)6	ATTCATGCACACACATGCCT	GCCATGGAAATACCGAGCTA	253	A
CcM1340	FI227178	(TA)6	ACGCCATTCTAACCACCTTG	CCATAATCCAATCCAAATCCA	261	A
CcM1341	FI227223	(T)10n(A)10n(TA)6	AATTTGTGTCTCCATTCCCG	TCCTCGTCCCGCTTAATAAT	176	A
CcM1342	FI227291	(TA)8	GCACATGCCAGATCATTTTG	CGTCCCACATTCACTCCATT	268	A
CcM1343	FI227320	(CT)5n(AG)5	TTCATTTGCTTCTGCCACTG	GTGATGTGCTGCTGTGTGTG	165	A
CcM1344	FI227322	(TA)27	TAGAGTCGACCTGCAGGCAT	TGTTCTTAGAGAAATGCTAGCACAC	280	NA
CcM1345	FI227326	(AG)6	GCTTTGCGGTAACCTTTCAC	ATAGACAGCTCGGGCACAGT	138	A
CcM1346	FI227369	(AAG)7	TTGTTGTGCTGAAAAGCAGC	GACAGGCACATCCACACAAG	271	A
CcM1347	FI227373	(GA)10	TCGTCGAGTAAATGCAGCAC	GGTTCTGTTGCAGTGAGCAA	220	A
CcM1348	FI227452	(T)10n(AT)18	TGAAGTCATTGCACCTTGACA	AAAGTGGCTAAACCAATTGCATA	280	A
CcM1349	FI227457	(TG)6	TGCACTATCAAGGGAGGTGA	CCACTTGGACTTCCACCCTA	255	A
CcM1350	FI227503	(GA)5n(A)12n(AG)6(A)14	AGAGAAATTGATGCGAAAGACT	TTTTCTCTTCTTTCTCGCCATC	186	A
CcM1351	FI227533	(TGA)5	CCGGACAATTTTAGGGGTCT	TGTGAAACCAAGAAGAAAAACG	227	A
CcM1352	FI227553	(TG)6	ACCAAGCCTTTTCAAGTGGA	GCTTCCATTGCCTACTACGG	123	A
CcM1353	FI227570	(TC)5n(T)10	ACATGTAGCATTGGGTGGGT	CACAGGGTACACGCAAGATG	165	A
CcM1354	FI227593	(TA)12(TG)6	AGTCAAGGAATTCACGCCAT	GGTTGATGTCATGCATAATTGG	278	A
CcM1355	FI227600	(AT)6	TGCTAGGGAGAAAACTCGGA	CCTGTCTTGCACCTTAAGCC	112	A
CcM1356	FI227645	(GA)10	CAGGCATGCAAGCTTTGTTA	AATCTCGGGCACAGTTCAAG	188	A
CcM1357	FI227664	(AT)15n(ATA)5	TCTAGCATCTCCATTAAACCATTT	ACACATATGACATTTAGCAAATAAAAA	280	A
CcM1358	FI227679	(A)11n(A)11n(AT)7	TCATGCATACTGTTCATCGG	TGCATGAAATTTAAGGAAGAACAA	273	A
CcM1359	FI227683	(GA)6	ATAGGTGCTTTGTGGCAACC	CATCTCTCAGGACCCCAAAA	129	A
CcM1360	FI227707	(AT)8	GGAAACACCAGGCAGAAGAG	ATGTATGGAGCAGAGCAGGG	221	A
CcM1361	FI227726	(AAG)5	CCATGCATAATGGCCTTACC	TTGAATTCCTTCTATTGGAAAAGG	224	A
CcM1362	FI227756	(TA)5n(TA)12	ACCAACTCCCACAATCTCCC	AACCCCATAAGAAGATTTATGACTTT	260	A
CcM1363	FI227814	(TA)6	TGGAAATACCGAGCTATTTGGT	ATTCATGCACACACATGCCT	251	A
CcM1364	FI227822	(TA)9n(TA)15	TAGAGTCGACCTGCAGGCAT	CAAAATAAACATGCGTGATAATGA	219	A
CcM1365	FI227823	(AT)20	AGCTCATTCCCCACATTGTC	TGCACTAAACAAGTCCAATGAAA	225	A
CcM1366	FI227825	(AT)16n(TA)7	TGCCAACTAATCTTGATCTTGAC	CAAATTCAATCTCAATTTCACATAAA	280	A
CcM1367	FI227868	(GCA)6	AGCAGATGCTGCAGAGTCAA	GACGCAAGATGTTGCTGAAA	238	A
CcM1368	FI227892	(GAT)5	CAACCTAAAAGGCAAGGCAA	TCTGTGTGACATCTTGGAAAGG	240	A
CcM1369	FI227920	(ATG)8	ACCCATGGAAGATTTTTGGA	TTCCCATGTTTCAACCTTAGC	192	A
CcM1370	FI227979	(CT)7	GGGATTCAGCCATATTGGAG	GCGGATCGAGAAGCTCTATG	238	A
CcM1371	FI227984	(T)12(GT)6	ATAATTGCGTCACGTTGCAC	TGATGGATGAAAAAGGTACGAA	164	A
CcM1372	FI227989	(TA)37	ATGGCTCATCCCATTAGCAC	TTTTGCTTGCTGATGTTTCAA	197	NA
CcM1373	FI227996	(TG)7	AATCAACTCGGCCATTCTTG	TCCTTTCAAGCGGAAAACAT	255	A
CcM1374	FI227999	(TA)9	CAGGCATGCAAGCTTAAAAA	TCTTCTGAAAATTTCTTCCACGA	254	A
CcM1375	FI228026	(TA)8	AGGATTTTGGTTCTGACGGA	TGAAAAACTATAAGATGAAGTGTGAGA	191	A
CcM1376	FI228047	(ATT)6	TAGCTCTCTTACATGTCCCATTT	TCCACACATCTCCAACTTTCA	104	A
CcM1377	FI228061	(TC)7(TA)5	TAGAGTCGACCTGCAGGCAT	AATTAGGGGATTTAAAGTTATTCACA	180	A
CcM1378	FI228096	(AT)31	GCATGCAAGCTTTTGAGAGA	TTCTTTTTACATCATCTTTACCATTTT	199	A
CcM1379	FI228138	(TC)6	CATTCTTTGCCTATTGCAAATC	CCCATCAAAGGGGCATATTA	100	A
CcM1380	FI228157	(TA)27	AACCATGCAGCATCATGAGA	TGCATGTGCAAGAGTTCATGT	214	A
CcM1381	FI228166	(TA)9	AGCACACAGTACGGAAAGCTC	GGCAAATGTTTTCTCTGGAATC	243	A
CcM1382	FI228171	(AT)9	ACGAGGATGAAGGGAAAACA	TCCCAAGTGTATCCCTGGAG	207	A
CcM1383	FI228180	(TA)9	TTTTTGAATGGATTGATGATATTC	ATGACCCTTGCTCACCACTC	232	A
CcM1384	FI228198	(TTA)8	TCTGGATTCCTTTCATTTTTCTTT	TGGATCGACCTGCTCTGATA	240	A
CcM1385	FI228203	(TTA)10	TTTTAACGGGATCAATTAAATTCTG	AAAGGTGATGATGATTTAGTATGACA	257	A
CcM1386	FI228232	(TA)20	TCTTCTAACAAAGGAAAAGACAATGA	TTTCTTGTTACTCGACAATGCC	203	NA
CcM1387	FI228245	(AG)8	ATTTGCCTATAACGCATGGC	CTCCCCCTCTAGATTCCCTC	181	A
CcM1388	FI228330	(TA)21	CCATTGTTCGGAACCAACTT	ACAATAACACACATCAGAGTTCAAA	273	A
CcM1389	FI228366	(TA)16	AAAATCAGTATATTCGACACTGAGAAA	CATTGCAATATCTAACTTTGTAGGG	253	A
CcM1390	FI228378	(TA)8	GCATGCAAGCTTGGGTATCT	CAAACGAATGTTAAAATGAACGG	274	A
CcM1391	FI228389	(AT)14	GGGTTAACATGCAAATAGTCCC	TTGCCTAAGTGTCATGCGAG	200	A
CcM1392	FI228390	(T)10n(AAT)15	CGTAGGCTTTTTGTTTTGCC	GGGGAGTTCCTTTCACCACT	199	A
CcM1393	FI228466	(TA)6	TGTTTGCTGGTGCATTAGAGA	AACCTTTCTCCCCTTTTGGA	270	A
CcM1394	FI228478	(AAT)5	TTTTTACTCTTTTTCTGCTTACACATT	TTGGTGTTGATGAATCAGTGG	133	A
CcM1395	FI228484	(AG)5n(CA)5	TGCCCAGAATAGAAAGATCCC	TGGGTGCATGTGATAATTTG	262	A
CcM1396	FI228507	(GT)6	CCTCATCAAGTTCAGGCTCC	GAAATTCAAGCATCCCTTGC	258	A
CcM1397	FI228529	(ATA)7	TTCCCAAATTTCTAACAAATACCC	GGTTATTTCACGGGCTTCAA	273	A
CcM1398	FI228539	(TAA)7n(TAA)11	TTTGTTTCTCTTTTAGAGGGCA	TCATATTCGAAATAGGCGGC	230	A
CcM1399	FI228630	(AT)8(TATG)7	TCATTTTGAGCTTGTGGCTG	TTTTAACACAAAGAAACATACCCA	163	A
CcM1400	FI228726	(AC)5(AT)6	ATTCATGCACACACATGCCT	TTTGAGAGGCTAGACGCCAT	280	A
CcM1401	FI228730	(AT)17	GCTCTCAACGCTATCCGAGA	GTACCCTGGTCACCATCGAG	269	A
CcM1402	FI228810	(TA)7(TATG)7	AACGCCATGGAAATATCGAG	CACCTCCATAATCCAATCCAA	120	A
CcM1403	FI228925	(GA)7	GCTTTGTGGCAACCTTTCAC	TTTCTGATTTCAAAACGGGC	253	A
CcM1404	FI228991	(TC)6	CATTCTTTGCCTATTGCAAATC	CTTGAAATCTACCCGGAGGG	275	A
CcM1405	FI229002	(TC)8	GCTCCTAATGAGACGCCACT	TTTGACAGGTACAATTACTATTTCAGG	275	A
CcM1406	FI229007	(AGA)10	AAACCCATTTTCCCCAAAAA	TCAAGAGTCAAGCTTTGGAGG	217	A
CcM1407	FI229015	(TTA)5	GACTCCAGCGGTATGGTTGT	AACGTCCCATTCCATCTTTG	194	A
CcM1408	FI229055	(AT)6	AAGGTTACAATCAATGGTAGACAAA	TGTTTATTGTACATGTGCGAGTCTT	249	A
CcM1409	FI229073	(TA)5n(TA)5	TGTCAAAAATAACGGATACACCA	TTGGTTTTGGGCGTTAAGTC	196	A
CcM1410	FI229083	(AT)6	TCCTTCAAGCATCATTACCAAA	GGTCAATCTGCAGACCCAAT	187	A
CcM1411	FI229103	(A)10n(A)19	AACGTAGGGTGTGAGTTCGC	GTTGATAGGGTTATTGCGCC	141	A
CcM1412	FI229118	(ATC)5	TTTGTGGAGTCTTTGTGACCA	CCACTTCTTGACCCCAGAAA	259	A
CcM1413	FI229155	(AAGAAA)5	TTCGAAAAGAATCCACTCCC	TGTAGGACATTGGGAAGCAA	203	A
CcM1414	FI229202	(AT)10n(TA)20	GGCATGCAAGCTTGAACATA	AATACTTAGTAAAAGTTACGCCGGT	275	A
CcM1415	FI229218	(ATC)6	TGTGAATCCAAGAAGAAAAACG	AGCACCCTTGTAGAAACCCA	206	A
CcM1416	FI229231	(AT)11(ATA)15	CTGTATCTCGCCCATTGTGA	TCACATGATTATTGGAATTGTCG	168	A
CcM1417	FI229275	(GAA)6	GAGAGGTGTTGTGGAGGGAG	CAAAGACGCAGAAAGCCTCT	204	A
CcM1418	FI229283	(AT)14	CCCTTGCCTCTCACATTTTC	GGAGACATCTTTGCGTGCTT	168	A
CcM1419	FI229291	(TA)6	TGGGACAATTTAATTTACACCATT	TGGTCCCGTCTCATTTCTTT	228	A
CcM1420	FI229298	(TTC)5	TAGAGTCGACCTGCAGGCAT	CTAGCTTCCCTTACCTCGGG	275	NA
CcM1421	FI229312	(GTC)5	CCGGAGCTACCCATTATCAA	AAACATGTGCCCTATCGAGG	267	A
CcM1422	FI229325	(TTA)7	ATAGGATGTGACATTGGGGC	AACATCAAGAAGGGTCCACA	259	A
CcM1423	FI229404	(TA)11	TGGATCCTCTTTCAAGCACC	TCTGATTTGGTGTCCACAATTT	278	A
CcM1424	FI229406	(AT)27	TTCACACAGGATAACCGTTCA	TTTTAGGTGGAAAATTAAAAATCTCA	160	A
CcM1425	FI229436	(AAT)7(AATA)5	TGTGCTTTCTCATTACTGTCACAA	TCCCCAAAGTGAAAACCTCT	222	A
CcM1426	FI229449	(TC)5n(TC)7	CCTCAAATTCACCCAATGAA	TAGCACCAAGCTTCAATCCC	181	A
CcM1427	FI229464	(AGC)6	CAACCACATATTCTGCGAGG	GTTGCTGGCTTTCAGGTCTC	160	A
CcM1428	FI229466	(AT)31	GGCATGCAAGCTTAGTCTGA	GGGTCGGCAAGGTTTTTAAT	190	A
CcM1429	FI229493	(TCA)5	CCGAAAAGATTCCAGCAAAG	ATCTCCAAAGCCATTCATCG	271	A
CcM1430	FI229554	(A)12n(AG)6	AGCACTCCCAGAAAACAGGA	GCGAGAGCGTGTGTCAAATA	198	A
CcM1431	FI229574	(AT)19n(TGA)5	GGAATGTTGATACATGCTGAGG	TGTGTTAGGGTAGAGGGTGTCA	179	A
CcM1432	FI229586	(TA)6	GTGAATGGCATCAGCAGAAA	CATTTGAACACAGCATTCGG	215	A
CcM1433	FI229648	(TA)8	CAGGCATGCAAGCTTAACAA	TCATGCATCAATATATCATTTCACT	216	A
CcM1434	FI229683	(CA)7	TCGGTGATATCTGACCCCAT	AACACGGCAAGTATACCGGA	252	A
CcM1435	FI229687	(ATA)5	TGACACAAACAGGATAGAATTGAAA	TCGAATGTGTTTATCAAATGCC	236	A
CcM1436	FI229730	(TA)19	GCGTTATTTTGAGAGTTTAACGA	CACTCTGCACGCTTCTAAAAA	247	A
CcM1437	FI229769	(TA)7	GCAGGCATGCAAGCTTATTT	TCCCCTACCAAGAGGAGTTTC	267	A
CcM1438	FI229781	(TAT)8	ATTCAAACGGCGTAGCATGT	CCAACACGAGCAACAATGAT	213	A
CcM1439	FI229815	(TTA)5	TTTAATGGCCTTTGCACCTC	CTGCCTCCATTGCATTCATA	255	A
CcM1440	FI229833	(AT)6	GGGCAAAAGTTGGTGTCTTG	ACCCTTACGTGGTTGGAAAA	233	A
CcM1441	FI229861	(TA)5n(AT)9	AGGCATGCAAGCTTAAGGAA	TTTTACATTGACCCAAGTCGG	205	A
CcM1442	FI229912	(AT)12(T)12	TTCTCTGGGGGCATAAATTG	AACGGTAAAGCAGCAAATCC	259	A
CcM1443	FI229957	(ATC)5	GTCTTTGCGACATTCTTGGG	AAGGAACGAATTCACCTGGA	150	A
CcM1444	FI230046	(AT)15	TGGCTGTGGAATTTTGTCTTC	TTGGGGGAGTTGTTGAGTGT	224	A
CcM1445	FI230065	(AT)7	TTCATAATTACACAAGTTGTAGTGGA	TGTCAACTCATGACACATTTATTTTT	278	A
CcM1446	FI230122	(AC)5(AT)14	TAGAGTCGACCTGCAGGCAT	TCAAATGCCAATTTTTCAAGA	280	A
CcM1447	FI230144	(AT)10	CTTTCCACGGTCCAGTGAAT	TCCATTTGACATGTAAACAATGAAC	269	A
CcM1448	FI230149	(TTA)10	ATAGGATGTGACATTGGGGC	AACATCAAGAAGGGTCCACA	268	A
CcM1449	FI230155	(TATT)5	AATTCGTTGAGGCAAGTCAA	TCAAATTGGTTAGGCTTGGTG	162	A
CcM1450	FI230183	(CT)5n(TA)12	GGACGAAGATTGTGTGAAGAGA	AAAAGATATGATTGGTTGTCAGTG	276	NA
CcM1451	FI230185	(TA)11	CCTTCCTTGCAATATCCAGC	TGCCTTGGTTATGTGCTTTG	115	A
CcM1452	FI230260	(AT)14	GGAGGCAAAGATCTTCAACG	AGCTGCACGAGATTCAGTAGG	218	A
CcM1453	FI230268	(ATT)21	CAGCTTGAGGGGGAGTGTTA	AAATAATGGCAGATCCCTCG	278	A
CcM1454	FI230275	(TAT)6	TGGGAGTGTAACACCCTATGC	AACCTCCCTTGAACCCATCT	273	A
CcM1455	FI230278	(C)13(CT)5	CCCCAAGACTTGACAACACA	CCAACAAGCCATCAAGGTAA	148	A
CcM1456	FI230413	(AT)13	AAATGACAGGCACACTCGTAA	AAATTCTTCCTTGAATTTTAGTGATGT	260	A
CcM1457	FI230443	(ATG)7	TGGGGTAGAGGGTGTCACAT	AAGAATGAAGAAGAGCGGTCA	273	A
CcM1458	FI230452	(TTA)9	ATAGGATGTGACATTGGGGC	AACATCAAGAAGGGTCCACA	265	A
CcM1459	FI230453	(CT)12n(TC)5	TTGGGATTGACCTTCCAAAG	CAAGATCAAGAAATAATAAGACACGA	171	A
CcM1460	FI230498	(ATT)9	TTACGTGCACCCGGAATACT	CGTTTAGCTCCTCTTTTGCG	262	A
CcM1461	FI230506	(TGT)5	GATGATATCTCCGACCTGAATTG	GGGTGTGCAACCTTTGTTCT	195	A
CcM1462	FI230540	(AT)6	TTGATCCAAATCAAATGAGGG	CGGTTAAATTTACAAAATTCACATT	156	A
CcM1463	FI230611	(TA)17	CACCTTACAACATTCGCCCT	AAGACATCTCTCCTATTGAGCCC	252	A
CcM1464	FI230618	(AAT)5	CGTAACATTCCTTTTAAAACACAAGA	TCAATTCAGGCATCTTGAAAAA	197	A
CcM1465	FI230635	(GT)7	TGAACTATCAAAGGAGGTGGG	CCAAGGTCACTTCAAGCTCC	274	A
CcM1466	FI230638	(GAA)5	GGTAGCCATGGCAGGAATAA	GAAGCAAATTTCGGGTTCAA	280	A
CcM1467	FI230645	(TG)6	ACCAAGCCTTTTCAAGTGGA	GCTTCCTTGCCTACTAGGGG	123	A
CcM1468	FI230710	(AAGAAA)5	TGGAGCATCAACTTCAACGA	TTGTAGGACATTGGGAAGCA	231	A
CcM1469	FI230754	(AG)7	GGTCGAGATCGTGTTCGATT	ATCCAACGCTCAAAAATTGC	229	A
CcM1470	FI230868	(TAT)6	ACGCAACGTTGGAAGAAGAT	GCTTAATCTAATTTGTTTTCACTCCT	217	A
CcM1471	FI230868	(AT)19	TGATGTTTGCTTGGTGCAAT	AACGTTGCGTCGGTTTTAGA	226	A
CcM1472	FI230895	(AT)8	ATGTCCAACCCCCTCTTTCT	TTCATGGGGCCAATGTAGTT	218	A
CcM1473	FI230902	(TTC)5	GTTTGCACCACAAGTTTCCC	CTCCAATGGCACGGTTATCT	220	A
CcM1474	FI230912	(CAT)6	ACATATGCTCGCAACACGAG	AATCGGCCGTGAGTTATGAG	270	A
CcM1475	FI230965	(GT)7	TGGTAGCCTCCTCGCTCTAC	GCTGAAAATGGTCCTTCCAA	273	A
CcM1476	FI230975	(AT)8n(AT)5	TTTATGGGGATTATTAAAATGGAAA	CTTTACTGCACCATGCCTCA	264	A
CcM1477	FI230978	(TTG)6n(TG)9	CGAGAAAACCCCAAAGTGAG	AACCTTCAACCAAAATCCCC	224	A
CcM1478	FI231001	(AT)13	GAGTCGACCTGCAGGCAT	GCCTTTAGCAACATCACACG	280	A
CcM1479	FI231081	(CT)6	TTGGGCAGATTAAGAATGGG	AAAAGTCAAAATTGGCAGGC	169	A
CcM1480	FI231083	(ATC)5	GGAGAGTTTTCTTTGTGAAACCA	CACCCCTTGTAGAAACCCAC	215	A
CcM1481	FI231167	(TA)32	TCTCTTTTAAAAATTATCAAACGGTAT	TTTGGCGGACATCTTTGAAT	268	A
CcM1482	FI231179	(TA)31	GCAGGCATGCAAGCTTATCT	TCAGGAAGACTAATTTCAGCCA	278	A
CcM1483	FI231188	(AG)7n(GA)7	GGAACCAAAGAGAGCTACTGC	CAAGGGTTGTTGAACCATGA	141	A
CcM1484	FI231217	(AT)7n(TA)13	GTGCACCATTGGTTGTTTTG	TGTGTTTTCGCATTTTGTTGA	173	A
CcM1485	FI231222	(AT)8n(TA)5	GATTATTGTAATGACCTTCCATGA	GCTGCGGGATGAGTAGTTTT	271	A
CcM1486	FI231224	(TAT)5n(TA)21	TTGGATTAAGGACATGAATGTAAA	AAATGTGACACCCTCTACCCC	190	NA
CcM1487	FI231295	(TA)6	GAGGACCAAAAGTACAATTAAACCA	TCAACGACTTGTTTGTTTTACGA	243	A
CcM1488	FI231325	(TC)5(T)11	CGATAGGGGTTGTGATAAAGC	AACTTTAAGGTTTTCAAGGGCT	219	A
CcM1489	FI231358	(AG)7	TGAAAATTTTAGAGAAAGAAAGAAAAG	TCAGACAGAACAACGGCAAG	222	A
CcM1490	FI231394	(AT)14	CAATAATTAAGTAGAAAGCACAAAAGG	CAAACTTTTGAAAGAGATTAGTTCTCA	221	A
CcM1491	FI231436	(GAA)5	CCAAAACACAACATTTCCCC	TGAAAAGAAACACAATCCTTGAAA	100	A
CcM1492	FI231442	(AT)7	GAAACTTCCGGTTTCGGTC	TAGGACATGTGACATCGGGA	274	A
CcM1493	FI231459	(ATTA)5(TA)10	CAGATTGTCAAAGGAACCATTAT	CGAAGACATTTTCTTTTTGAAGC	161	A
CcM1494	FI231459	(AT)29	GAAATGGTGCAACCAATTTTCT	GTGCGTCATCCAATACGTCA	239	A
CcM1495	FI231485	(AC)15(AT)22	TGTCTGTTAAACTTTTGAAGGAGATT	AAAGGTAAACATGCATACTGCAAA	251	A
CcM1496	FI231497	(TG)5n(A)10(AAT)5	TACGATCGTTCGTGGGTGTA	TGACCTAAGAATGTACAAAGGGG	165	A
CcM1497	FI231498	(TA)5n(TA)6n(A)10	ATCCTCCTAGCGTCCCATTT	CCAATGCCAAAATAAATTTGAA	219	A
CcM1498	FI231528	(GAA)5n(GA)7	AAGCAAGGTTCCAAGCTTCA	TCCCTAACCTTTGTATTCACTTTTG	224	A
CcM1499	FI231541	(GAA)6	ACACGCAACCTACCCAACTC	GGCAGATTGAAGTCTGAGGG	196	A
CcM1500	FI231571	(AT)6	TGCAATTTTCGAACGTTTAGAT	AACTATTCATAATCAATTTCTTCAAGG	165	A
CcM1501	FI231579	(CA)6	TGGGATTAAGAAAAATGAGAGAAA	AATTTTCCATCAATGCCGAG	173	NA
CcM1502	FI231617	(AT)10	ATTGTGATTCAAGCTTGGGC	AAAGATCATCCACCACCACC	255	A
CcM1503	FI231638	(TA)19	TCGACTTAAAAAGATCAAGTTCAA	AAATGGATTCAATTATTCAAGAGTGA	181	A
CcM1504	FI231673	(AT)11	GGCCCAAAAATTGGTTATCA	ACGGGATGATGTATTCCTTTT	144	A
CcM1505	FI231697	(ATG)5	CCAAGAAAGCACCCCTTGTA	GGAGTCTTTGTGACAATCTTGG	243	A
CcM1506	FI231721	(A)10n(A)10(TA)11	TGTTTTTGCAAAGGTTTCCC	CAACACAATGAAAAAGTAAACATCA	279	A
CcM1507	FI231773	(TA)6	TCTGCTTCAACGGACACTTG	ATTGCTTCGTGGGCTTGATA	127	A
CcM1508	FI231781	(TCT)5	CGTCTTCGGATGAGGAAGAG	ATCCCAAATCTCCAGCAATG	177	A
CcM1509	FI231801	(T)10n(ATT)5	CCCCTAGATCCCTCCATGAT	TTTCCCTTTTCACCCAAAAA	213	A
CcM1510	FI231808	(AG)7	CACACAAATCGTGATTTTAATTGG	CGTCAACTTATTTTGTCTTGCATC	168	A
CcM1511	FI231889	(A)10n(AT)7	TGCAGATGATTGGTGTGGAT	TCATCATTATCAAGTGTTCGGTG	219	A
CcM1512	FI231917	(T)12n(TA)10	ATACTCGCCGGGGATAAAAT	GGATGTTAATACCCACCCCG	280	A
CcM1513	FI231959	(CAA)5	AGATGTAGGAGGAGCATGAGC	GACCCCAAAACCTCATTCAA	240	A
CcM1514	FI231991	(AG)7	TACCTTATCCTGCCCTCCAC	AGTTACTTGACGGGGCTTTG	111	A
CcM1515	FI232036	(GA)6	GCTTATGAGATTGTTTCTTCATGAGT	TTACGGCATGAGCTGTGAAC	274	A
CcM1516	FI232057	(AG)9	TAAATAGGAGGCAGGGGTGA	TTCTCCTCCCCCTTACTTGG	189	A
CcM1517	FI232079	(AG)10	TAATGATCAACGCACTCCCA	TCCACTCTGCAATGCAATTT	157	A
CcM1518	FI232085	(TA)18	CCTGCCACCATTGAGTTTCT	TTTGCCATCAAACAACAAGG	114	A
CcM1519	FI232089	(TA)18	CAAAAGTTGATTTTTGGCCC	GCACCAAATCTTAAGCTCGC	271	A
CcM1520	FI232125	(AAC)6	CCCACAAGGAGAAGATCCAA	TCTTCCATTTGTCCCTCGAC	211	A
CcM1521	FI232145	(TA)6	AACAACCTGACATCATGAAAAGAA	TTGCCCTTAGCCTTTGTGTT	235	A
CcM1522	FI232171	(AT)14(TA)6	TGAAATGAGTCTACCAAAGCTTACTC	TTGATCTATGCACCAAGAACTTTT	207	A
CcM1523	FI232177	(AAG)11	AGCGCGTTAAAATAGCCAGA	CCAGGTCCCTTTTCTTCTCC	209	A
CcM1524	FI232185	(AT)14	TGATATCTACCAAACTTTTAAAGGAAA	ACAATAAAAAGAAAGCACAAAAAGT	226	A
CcM1525	FI232278	(AT)16	CCCTGATTTCATTTTCTTTTGG	TCGTCCCCATTTTAAACTAATTG	195	NA
CcM1526	FI232316	(CT)6	TCAAAGCCAACTTTTCTCCTTC	ACGGAGATGCAAAGGAAATG	253	A
CcM1527	FI232350	(T)13(TAA)5(TTA)5	CCTCCAAGCCAAGGTGTATC	ATTCTCGAAAAGCATCCGAA	201	A
CcM1528	FI232371	(AT)16	AAATCCCATACAGTTATCAATGATTTT	CATGGATATGGTAAATTTCTAGGC	154	A
CcM1529	FI232390	(TCT)5	ACGGAGATAGGCTCAGACGA	ATGCATTTCTCTGACACCCC	272	A
CcM1530	FI232393	(AT)9	CACCGATCTTACCTAGCGGA	CCGTTAGTAATTTTCGACGGA	253	A
CcM1531	FI232395	(AT)39	TACCCTCGTGCAGGTACACA	CCACCCACTCATCATTTCCT	212	A
CcM1532	FI232427	(CAT)6	CATCATCATCAAACCTCAAACC	TCGCATTTAGTCCATATAATGTCA	165	A
CcM1533	FI232439	(CT)8(AT)8(TA)6(GA)7	TGAACTTTGAATCTAATGGTTGGA	CGATGAAATTCAACACACACC	253	A
CcM1534	FI232442	(GTG)5gn(GTG)5	GATTGGTTGGTATCGGTCGT	ACAAAACCAACCACCACCTC	209	A
CcM1535	FI232452	(TA)6(TG)6	TGGACAACCTTATCCAAGGAA	CCATAATCCAATCCAAATCCA	237	A
CcM1536	FI232499	(GT)8	GGGAGGTGGACTACAAGGAA	CCCTAGGGAATCCGACTAGC	260	A
CcM1537	FI232502	(AT)17	GACTGAAAGGTTAAACAATTAACAAAA	TTTGAATATGAATTTTACTCATTATCG	148	A
CcM1538	FI232534	(AT)17	AACAACAAACAAGCAAGGGC	TCAAGTAAATGAATAGCTCATCGAA	204	A
CcM1539	FI232595	(AT)20	CTTCACCAACTCGCCAAAAT	GACAAATTTATTCGATGGACCC	154	A
CcM1540	FI232617	(GA)9	GACGGTGGAGATGTTCCTGT	ACCTCGTTCCTTCCGTCTTT	189	A
CcM1541	FI232621	(TA)9	AAAGTTAATTATGCTTTGGTTATGATG	GCGACCAAACTCTTGTTCCT	107	A
CcM1542	FI232698	(AT)18n(A)10	CTAGTGAAGGAGGCTCACCG	TTGAGAAGGATAAGGTACGTACAGA	191	A
CcM1543	FI232716	(GT)9	CCTCCTCCATCAACAAGGAA	TGCATGCTTTAGTGCTTTGG	220	A
CcM1544	FI232842	(GTG)5	ATTGGGCCTCTTCACCTTCT	GTCATGCTCGAGAGAGACCC	192	A
CcM1545	FI232872	(ACTATC)5	GATTCCTCTCACGAGGTCCA	TTGCATCCATTTGATCCTGA	202	A
CcM1546	FI232978	(AT)24n(TG)5	TGATCAAAGACTATGAAAAAGTTCAA	ACACAGACACACAGACACAGACA	136	A
CcM1547	FI233006	(CA)6(TA)7	GGAAAGAGCAAAGTGATATCCG	TAGGGCTCTTTCATGATGGG	268	A
CcM1548	FI233020	(GA)9	CAGAGGCAACTAATTGGGGA	TACCCTGTTTTGCTCCCAAG	141	A
CcM1549	FI233021	(TA)27	TATGTTGAAATGGCCAAACG	TGCAAACTTGATTTGTGCAT	279	NA
CcM1550	FI233038	(TTG)6	ATGCTTGCATGTTTGGGTTT	CAGGTATGTGGAACAGTGGAA	134	A
CcM1551	FI233069	(AT)28	TGGTTGCGTGTATGGAAAAA	ACATTTCCAGCACGTTGACA	256	A
CcM1552	FI233107	(TC)10	TTCAAACACCACAGCGTAGC	GCTTCACAGAAGAAGACGGG	161	A
CcM1553	FI233109	(TC)8	ATTGGCAACTTTCTGCAACC	GCTCTTCGAAAGAGACGGTG	273	A
CcM1554	FI233119	(TCA)6	AGGTGGAATGCTTTTGCAGT	GGTCCCTTTAGCGAACATGA	228	A
CcM1555	FI233136	(CT)5n(CT)5n(TC)14	GTTCTCCTCCCCCTTACCTG	TAAATAGGGGCATAGGGGGT	205	A
CcM1556	FI233143	(AT)8	GAAAACACAATAGGTAAACATACATGC	AGATATTCATTTATTTGATGTTTGTCA	216	A
CcM1557	FI233144	(TA)14	GGATAAAGGGCTTTCTCGCT	AGTGCAATAGGGCAAGCATC	242	A
CcM1558	FI233147	(TAT)6(T)14	GCATCGGATATGTGTTCATTCT	ACGCACGGAATTAAGTGGAC	148	A
CcM1559	FI233176	(AC)12(AT)8	TGCCAATTTTGACTTGAAAACA	TGCTTGTTTGGGAATAAGGC	260	A
CcM1560	FI233255	(AT)6	TTCAATTTATTCATTTATTTCCCAA	TTCCACAAAATAAACCAAAAGAA	224	A
CcM1561	FI233265	(AT)17	TCCAATTTTTCCAATTTTGATTTT	TTCAAATGAGATTAGTTTTCATACGTG	242	A
CcM1562	FI233294	(CA)11(TA)18	TTTTAATCCTTTTTGTTCTTTTCATGT	TTTCAAATAACGTAAATTTGGATAAAC	233	A
CcM1563	FI233370	(TG)5n(A)10(AAT)5	TACGATCGTTCGTGGGTGTA	TGACCTAAGAATGTACAAAGGGG	165	A
CcM1564	FI233373	(TC)7	GGCCCACATATGATGCCTA	TTTTAGGTGCTTTGTGGCAA	169	A
CcM1565	FI233424	(TA)23	TCCTCCTTTTTGGGATGTTC	TGGAGCTTGAGCCATCTGTA	279	A
CcM1566	FI233437	(AAT)8	TTGTAAGGGACCAAAAGAGGT	TTCAATTTAATGAAACGAAGTATCAAA	253	A
CcM1567	FI233440	(TG)6	TACCGGTTGTTCGTCTCCTT	TGCATTGGACGAAGAACATT	223	A
CcM1568	FI233441	(TA)8	TGCAGCTAGTAGAGGGTTCACA	GGGGAGAATAGGCACCTCTAA	189	A
CcM1569	FI233447	(GAA)5	ACCGCAAAATCAAATTCACC	TCGTCAAAGTGTGATCCTGG	238	A
CcM1570	FI233662	(TA)14	TGGTTTATAGAATGAAAAATTAACCAA	CAAATTTTCAACTCAACCATTG	280	A
CcM1571	FI233722	(AAGAAA)5	GGAGGGCCACTCTTCCTTAC	TTGTAGGACATTGGGAAGCA	161	A
CcM1572	FI233752	(TA)7n(T)10	ACTCTTGGAGTTATTTGATCCCT	AAATTTCAATGATCCAACCG	209	A
CcM1573	FI233902	(TA)12	AGGACCTGATGGCAGCATTA	CTCGTCGAAGGCTTGAATTT	196	A
CcM1574	FI233902	(A)14(TA)8	TCTTGGAGAAGTTGTTGGGAA	TTTATGTCTTTAAATATTATCCCCACT	251	A
CcM1575	FI233908	(TAC)5n(T)11	GAGGGGAAAAGTTGGAGAGG	CATGCAAAAGTAATAAAAGACAAATCA	254	A
CcM1576	FI233979	(GTT)6	TCTTGCACTCAAAGACACGG	TTGATGTTGCTTTCTCGTGG	100	A
CcM1577	FI233991	(AAT)7	CAAGAAGAAAAACAAACTCGTCAA	TGCGAAACAGTGTGAGGAAG	184	A
CcM1578	FI234002	(AT)25	CGTAGCCGGATCTTCTTCAC	TGGTGTGGATTATGATGGATTG	257	A
CcM1579	FI234004	(GT)7	GGGAGGTGGACTACAAGGAA	TCTCCAATTCCGTTTAGAAAGC	170	A
CcM1580	FI234035	(TA)9	CAGTTGAATCGTTGAAATTTGATG	CGAAACACCTAAGGGCATGT	270	A
CcM1581	FI234083	(TA)10	TGCATGGGTGTGATTCAAGT	TTTCTTTTTGGCCTTTTCTTTTT	267	A
CcM1582	FI234124	(AAT)5n(TGT)8	CCAACACCTTTCCTTAGCCT	CCTAACCAAGGATGACGTGG	202	A
CcM1583	FI234155	(GA)18	GCCTATAAATAGGGGCAGGG	GGACCTCCTCCTCTGGATTC	165	A
CcM1584	FI234160	(AT)24	AAGACGATCTTCAGTGGACCAT	TCCACTCACTAAAACCTCACCC	253	A
CcM1585	FI234162	(TG)6	CAGATCTGACCCAAAGTCATGT	CCCTCTTTCCGAATCAAACA	214	A
CcM1586	FI234195	(TA)9	CAACGGTTGAATTGTTGAAA	AAAAATTCCTCCACGACACTTC	240	A
CcM1587	FI234239	(T)10n(AT)10	GGGCATTTGCCTCCACTAA	GCCACCTAAAATCTATTTATTGACG	272	A
CcM1588	FI234332	(TC)5n(A)18	TTTTTGTCTATCTCTCCCCATCA	GCCGTATTCCTGTCATGTCC	225	A
CcM1589	FI234336	(ATG)5	GACCCCAAGAAAGTACCCCT	TTTGTGAAATCCAAGAAGAAAACA	215	A
CcM1590	FI234354	(AT)9	CGTCCATCCCCAACTAATGT	TTGTCCCAACCGGACTCTAC	223	A
CcM1591	FI234360	(TA)8	CCTAACCGAACACCTAAATGATG	GACTTTGTGTTGGACAGGCA	189	A
CcM1592	FI234385	(AG)8	CATGACAGCTTGCACCAAAT	TGCCAATGCCAACTAAAACA	265	A
CcM1593	FI234392	(AT)7	TCCCCCTTCCTAAGTTTCCA	TGCACATTTGTGTCATGTGG	151	A
CcM1594	FI234417	(TA)7	TTTCATACAAGAAATGTTACATGCAG	TTTCATGCAAAATCAACATTAAAA	137	A
CcM1595	FI234469	(TC)7	CTCATTTCAGAACGGGTCGT	GGTTTTAGGTGCTTTGTGGC	271	A
CcM1596	FI234470	(TA)6(TG)13	AGATCCAAAATTCACCAACCA	CACAAAGATTCAATAATGACACCA	270	A
CcM1597	FI234487	(TA)26	GAGAATGTGTTTTTCTTTCTGACTTG	AGAGAACCAAAATTCCCGATT	241	A
CcM1598	FI234499	(G)11(GA)10	GCCATGGTTGAGGATGTCTT	GGAGCTGGCTCTTATCATCG	255	A
CcM1599	FI234518	(TC)5(AT)5	CGACACAAATCCAAAAAGCC	CAAAGCTGAAAAGGTAGGGTT	280	A
CcM1600	FI234544	(CT)6	GTGGTTAGGAAACCTGCCAA	TGAGGGAGGAATCAGGAAGA	238	A
CcM1601	FI234750	(TA)24	GCTTGTTTGCTAGCACAATGTA	CCCACTCTCTATAAATAGATCCATCC	232	A
CcM1602	FI234782	(TA)18	TGACGATGTCGTCCTCAATTT	CCCAAGACTTGAACTCGAAA	248	A
CcM1603	FI234858	(TG)6	AAACATGAAATACATAGAAGGGGG	AACGATGAAATTCCCAGACG	180	A
CcM1604	FI234882	(TC)6	TGATAGGGCCCCTCCTTAAT	ATCCCGATCAGAACGAACAA	253	A
CcM1605	FI234972	(TA)37	TTGCAGATTTGATCTATGCATTAAG	TTTGTGTTGTAGTGTGTCTTTGC	239	A
CcM1606	FI234982	(AG)7	AAGGTTCTCAGCTGCTCCAA	TTCCTGAGAGGGTTTTGTGG	162	A
CcM1607	FI234984	(AG)12	ATAATTAGGGGCATCAGGGG	GTTCTCCTCCCCCTTACCTG	172	A
CcM1608	FI234986	(ATA)5	GACCTCTCAACGGGCTACTG	GCTGCATGCATTCTTTTCTTT	256	A
CcM1609	FI234996	(AT)26	TCATGGGAAGGACAACTTCA	AATACATTGGGGGAGGGACT	207	A
CcM1610	FI235025	(AT)16	ATTTACGCTGCCATGTGTGA	ACTCTGTCTGAGGCGTTGCT	151	A
CcM1611	FI235053	(AT)22	AAGAAAAATTCCTAAACCCGTG	GGAAGATCGTCCCTACGACA	250	A
CcM1612	FI235064	(AT)20	TGTGACATTTGACTGCATGTTT	TCACTGGAGTATCCATCGCA	243	A
CcM1613	FI235102	(GA)6	TTTGCCCCTTTACCTACGTG	ATGGCGGCTAAGCATACATC	133	A
CcM1614	FI235119	(CT)8	CCTCACACCAAGGTGGTACA	GAATGCTCCGAACTTGTTTCA	249	A
CcM1615	FI235124	(AT)23	TTCAAAGTTTGCATTATCGCT	GTTCTCAGCCGAGAGCATTC	237	A
CcM1616	FI235251	(TA)6	ACGACTTAGCACGACACCCT	GAATTCATTTGTTATTACAGATTTCAA	222	A
CcM1617	FI235258	(AC)5n(A)11	GACACACGGGCAAAAGAGTC	GGAGTTCTTTCAGACCGCAA	237	A
CcM1618	FI235293	(GA)7	TGAGTGAGAAGGTGAAATCTTAGAG	AAACAGAACAATGGCAAGGG	229	A
CcM1619	FI235358	(AT)18	AAAATTAATTATGCTTTGGTTATGACG	CCCTACTAACTTTGCGACCG	130	A
CcM1620	FI235377	(ATT)11n(T)10	ATGCCGAGGAAACACTTTGT	GGAGTGAATGCTCCCTTGAA	254	A
CcM1621	FI235381	(AT)7	TTAGTGGCATCCCTCTTATTTTT	CGGAATTGGATTTAGGAGGA	279	A
CcM1622	FI235382	(TA)26	TCCGGAAGATTCCTTATACCG	GGGTGATGATGTGGCAGTCT	279	A
CcM1623	FI235399	(GA)6	TCAGAGCGAACAATTACAGACA	TACCCGAGATCATGAGGACC	192	A
CcM1624	FI235433	(TG)6	TGAACTTTCAAGGGAGGTGG	CACCCTAGGCAAACCGACTA	265	A
CcM1625	FI235448	(TTC)12	TCATCCACCTCTTTCCATCC	TCAAAGGTGAGGGCTTTGTT	261	A
CcM1626	FI235486	(AT)15	TCGAAGAAAATGTTTATTTATTTGATG	AATAAATAGAAAACACAAAAGGTATGC	235	A
CcM1627	FI235535	(TAA)5	TTCAACAAAATAGAGATGAAAGTGA	TCCTCTCTTTTAAGCTCCCTCA	276	A
CcM1628	FI235548	(TA)22	TCCCTTTAAATTTTCCCATATATCA	TGTGGGGTAGGAAATATCACAA	273	A
CcM1629	FI235573	(TG)6	CATGGCAATCAAACTTTCCC	TTGCTCCTCCACTTATTCTCC	231	A
CcM1630	FI235613	(GA)9	TGTGCCCCAACCTTAAAATC	CCACTGTGACCCTTTCAGGT	280	A
CcM1631	FI235628	(AAT)5	AGTCATTAAACCCCAGGACC	GGTAGCCAAAAAGCACCTTC	278	A
CcM1632	FI235712	(AT)26	GTCGCGGTGCTCAATAAGAT	TTCCTTGCCACAGATATGGA	174	A
CcM1633	FI235714	(AT)7	CGATGCAATCTATAATCCATTTG	TGAATTGATTTTGGAGCAATTT	222	A
CcM1634	FI235728	(TCT)7n(CA)5	GTGTTCACAAGTGGTGGGTG	CGAACACGGTTGAGAGTTGA	236	A
CcM1635	FI235732	(TA)20	CGTGTAACCCGTCAACAAAA	TCGCTAACAGAAGGTATTTCTCA	275	A
CcM1636	FI235737	(AT)6	TCTTCAGGCTGGACCACTTT	CCTTATGATTTGGCCGGATA	136	A
CcM1637	FI235743	(A)10n(TTA)5	AAAGGAGTGAGATGGGGTCA	CTTAATGGCCACTGCAAACC	280	A
CcM1638	FI235748	(TA)5n(AT)5	TGTAGAATATGAGTTATTGAACGGAA	TGAGAATAATTAATGCAATGGAAAA	276	A
CcM1639	FI235782	(AT)8	AAATAGAAAGCAGAAAAGGTAAACA	CAAATTTTTGAAAGAGATTAGTTCTCA	207	A
CcM1640	FI235797	(TTG)6	TGTGGTGGGTTTTTGAGTCC	CAAGCAAACCAACCATCTCC	248	A
CcM1641	FI235806	(GA)5n(A)15	TATGGGTCCCCCACTTTGTA	GACAAAAATTTAAGCTTAGAAAAATGA	213	A
CcM1642	FI235865	(TC)5n(CT)5	AATTTTTGTGGGTTAGGGGG	GGGAGAGAAAGAGAGAGGGG	229	A
CcM1643	FI235962	(GTT)5	CTGACTTTGTTTTTGTGCTTCC	AGGGGGAGATTGTTGAGCTT	109	A
CcM1644	FI235980	(TA)19	TCATGATGAATCTCATTTAACCA	CACTGGTATCGTTTGAACCCT	265	A
CcM1645	FI236013	(A)11n(A)12(AAT)5	ATGTCGTGCATCAAGCAAAG	TGCAGGAAAATAAAAATGTTGG	222	A
CcM1646	FI236030	(AT)15	TGGATGCCACGTGAAAGTTA	TTTTTGGTGTTGTGCATATGAT	262	A
CcM1647	FI236063	(TC)9	ACACGTCGAATGTTCTGCAA	CATCATTCTCAGTGCAGATGG	251	A
CcM1648	FI236124	(TAA)5	TGAGATTTTATAAGGGAATCACGA	AATTTGCAAAGCAACCTAACG	243	A
CcM1649	FI236202	(T)13n(AT)22	TCCCCTAATAAACCAGATACGC	TGAGAAGTGTGTCTTTCTCCTATCA	278	A
CcM1650	FI236214	(AT)12	TCTGTCAAATTTTTGAAGGAAAT	AAAGGTAAACATGCATACTGCAAA	195	A
CcM1651	FI236262	(AT)7	TGTGTGGTAGTTGCCTCCTG	TTTGACCTCCAAACAAAGCA	229	A
CcM1652	FI236394	(GA)7	TTGGACTTTATGGTGTGCGA	GGCACCAATGACTTCGTTTT	120	A
CcM1653	FI236441	(AT)30	TCCATGCATTGTGTATGTCG	TGCATAGTCCTTAAAAACCCA	204	A
CcM1654	FI236465	(CT)8	CGCTCGAGTCTCAACAGACA	AGTATGTTTGGCAGCACTTGT	138	A
CcM1655	FI236487	(ATGTGG)9(ATGTGA)6	TTGGAACAATTGGGGATTTT	TCACATCCACATTCACATCG	275	A
CcM1656	FI236489	(CTT)6	TTTTGAGGAATTGTTTGGGC	ACCCTCCACCAAACACAAAA	212	A
CcM1657	FI236656	(TA)12	ATCGTCCCCATTTAAAAGCC	TTTTTGTCCCAAGAAAACTTGT	197	A
CcM1658	FI236664	(AAC)5	TGTAAATAGGTGTATGGTCCCTCA	TGTCTGAACTATTTTTCAGTTCAGTTT	149	A
CcM1659	FI236719	(TA)8n(TA)15	TTGCAAGCTTAATCTGTGTATTAAGAA	GGATCATCCCTACCTCGGAT	240	A
CcM1660	FI236735	(AT)14	CTGCACATTTCCTGCAAAGA	TCACTCACTTTCACTGATTCGT	254	A
CcM1661	FI236737	(TG)6	TGGTATGAAAAGGCCTACGTG	GAAGGCCTTTCTTTTGCCTAC	185	A
CcM1662	FI236770	(AT)8	TCCCTTACCCAAGATTTTGAT	CCACATAAGGATGATCCAAAAGA	114	A
CcM1663	FI236807	(TA)5n(AT)5	AAGAGTGTTTTTGTTGGCGG	TTGCAGATACCAACCCCTTC	264	A
CcM1664	FI236845	(TC)6	GGCACAGTTCTCAGGACACA	AAGATCCGGCCTAAGCAAAT	198	A
CcM1665	FI236905	(TC)6	TAGGGCCCCTCCATATTCTT	GTCCAGCTCAACCCATTCAT	273	A
CcM1666	FI236922	(TG)7	CGTCCTTCGTTTTCCATGAT	CGATCAGTTTTACTGGACGC	261	A
CcM1667	FI236924	(TCTGTT)6	GATGTTTTGACGGAGCCATT	TTTTGGCGTTTCTTTGTTCC	157	A
CcM1668	FI236974	(TG)6	ATCGTGTCGCAAACATTCAA	GGTTGCTGGCTAAAACTGGA	140	A
CcM1669	FI237012	(AT)8	TGGTCATACGGTTTCCATGA	TTACACAGGTAAGAAAAAGGTATCG	136	A
CcM1670	FI237056	(TTA)7	TGTGTGTAGGTGGGACTTGG	CAGCAGAAGATTTAGGCACG	204	A
CcM1671	FI237091	(TC)6	AATTGAGGCAAGTAGTGTCTTTTT	CATTCCCAACCCACCTACAA	240	A
CcM1672	FI237092	(AG)7	ACGATTAGGCACGATTTTGG	TTTTTCCCTCTCATTTCAAACC	186	A
CcM1673	FI237096	(AT)34	TCCTTCGACATGCCTTTTCT	CCCTCCACAAGAATAAGAATCC	162	A
CcM1674	FI237111	(AAT)7	TTGAAAAGGATTCGTCCTCG	TTTCATTTTTCTTTAGAGACCTTGA	270	A
CcM1675	FI237126	(AT)9	TCAATTTATTTGCGGGCCTA	CATAACCATTGGTCCCCATT	279	A
CcM1676	FI237141	(TA)8	CAATGTGATGTTCTCATGGTCA	TTGTTCTTGCCGTCACTTACTC	244	A
CcM1677	FI237213	(AT)6	TGGATTGGATTGTTGAAGCA	GACTCCTTTTCCTTTGGATTTG	273	A
CcM1678	FI237251	(TG)6	GAAAAACCATGAGATCTAACCCA	TTGCAATCGGACTGTACCAA	231	A
CcM1679	FI237288	(TC)9	CCCTCTTTCTTCCCTCTCTTTC	AAATTTGCCCACGTTTGAAG	194	A
CcM1680	FI237316	(TA)13	AACGAATCAAATCTAATCCATTCA	TTCTTTATGGTTATTCAATTCATCCA	279	A
CcM1681	FI237319	(AT)25	AGATCCCCGAACCAAAGAAC	TTACCGAAAGGCTTGCAAAA	256	A
CcM1682	FI237364	(AT)6	TGAATAGAGATTATTTATTGACCGGA	CCAACCTAAAATCACATGAGCA	187	A
CcM1683	FI237365	(AG)6	CGCCAGAAAATAACCGCTAC	CCAATTTTATTAAGATCTCTCCTCTCA	258	A
CcM1684	FI237372	(AGA)5g(GA)8n(AG)9	TCAGCTATGACAAAACTTCCCA	ATGTGAGGCCCTTTCCTCTT	266	A
CcM1685	FI237384	(GT)6	GGGAGGTGGACTACAAGGAA	CAATTTGCCTACTAGGGGGTC	142	A
CcM1686	FI237408	(A)19(AT)15	GCAAGGACCTTTAAGTGCCA	TGTTGCTTTGTTTTGATGGCT	262	A
CcM1687	FI237410	(TA)7	GCTCAAGTAGACTGGTAAAATTGC	TGACTTTGGGTTTGATTGTTCA	240	A
CcM1688	FI237447	(AT)8	TCGTTTCAAAATGAATTATCCC	GCAAATTGAACATTTGCGG	239	A
CcM1689	FI237470	(ACCTGA)6	ACAAACACAATGCAACACCG	ATAGGCGAAGGACAGCAAGA	262	A
CcM1690	FI237485	(TA)14	CCATGGTCCCTTCCAAAAT	CTCCATCAATGGCGAAACTT	221	A
CcM1691	FI237486	(ATA)5	GGACCTCTCAACGGGCTACT	TTTTCACATCAAATTTAAAACCAGA	267	A
CcM1692	FI237505	(AT)27	AGTATAGGTGGCCCAACACG	GCGGGAGCTAGAGATGTTTG	149	A
CcM1693	FI237545	(TTA)7	CTTTCTTTTTCTTTAGAGACCTTGAT	AATGTGACACCCTTCTACCCC	201	A
CcM1694	FI237550	(ACC)7	GAGGGCATAATGGGAAACAA	CGAAACCCCTACTCTTGCAG	223	A
CcM1695	FI237576	(A)14(AAT)9(A)17	TTCAAGTCCCCCGTGTAAAG	ACGGTCGTGATTCTCTCTGG	268	A
CcM1696	FI237609	(AT)6	ACTTGTGTCAGATGTGGCGT	ATTCGAAGCCGAATCTTCCT	276	A
CcM1697	FI237641	(TGAG)5	GGCATCTCACAAAGCAAAAGA	TGACATCATTGAACAGAAGCAA	155	A
CcM1698	FI237648	(AAC)6	GGTTGAGTGGAGACATCAGC	TATGTGCTGCAACCAGTGCT	236	A
CcM1699	FI237666	(TA)7n(TC)8	CGGTATTTAAGCCCAACTCG	CGTTTATGTCCATGTCGCAC	275	A
CcM1700	FI237708	(CT)12(AT)27	CAGTTGGATTTACAAAATTCACATTTA	TCCACAACTAGGCCCAACTC	274	A
CcM1701	FI237736	(TC)8n(TC)5	CTCTCTGTCTTGCCTCATTCC	GAGAGAAAGGGAGGTGGGAG	149	A
CcM1702	FI237763	(AG)6	GCTTTGTGGCAACCTTTCTC	ACGTACAGATCCAGAACGGG	226	A
CcM1703	FI237809	(TC)7	CCTCCAAAAATTTCGTCCAA	GGTTTTAGGTGCTTTGTGGC	134	A
CcM1704	FI237810	(TA)11	GGTCAAAGGGATATGGCTCA	TTTTCTCAAAAATCCCCCAC	219	NA
CcM1705	FI237830	(AG)29	CCCAAGGTGAAGCATAAACC	TGACGTTGAATCTCCAACAAA	244	A
CcM1706	FI237831	(TTC)5	GCAAGATGTCCCAAACACCT	TCTTCTTCAAACCTCAAAATCCA	194	A
CcM1707	FI237852	(TC)6	GGCCATTCCAACATAAGCAT	TGCCTCACAACACTCAAGAAA	280	A
CcM1708	FI237872	(TC)8	AGACCCCAAAAATTTCGTCC	AGGTGCTTTGTGGAAACCTT	121	A
CcM1709	FI237886	(CAA)6	AAAAATCAGTGCTGCTGCTG	GAACACCATCCCTATCACGC	209	A
CcM1710	FI237887	(CCA)5n(CCA)5n(CCA)5	ACAAAACCAACCACCACCTC	ATTGGGATTGGTTCGTATCG	263	A
CcM1711	FI237889	(TATT)5	GCAAGAATTATTTCATTCACTGCTT	TTCCCAGTAACATGGCAAAA	264	A
CcM1712	FI237911	(AT)18	AAAATTAATTATGCTTTGGTTATGACG	CCCTACTAACTTTGCGACCG	130	A
CcM1713	FI237925	(TG)5n(T)11	TGAAACAGATCTGCGTAGTGTC	CCCAATGCCCATTATCATTT	176	A
CcM1714	FI237955	(ATT)5	AGGGGAATGATGCATGGTAA	TCGTGGGTGTACGTTGATTG	235	A
CcM1715	FI237956	(TA)10	GAGGGTTCTTCCCCCAATTA	CACGTCAAGAAAAGAAAAAGGTG	144	A
CcM1716	FI237974	(AAT)8	AACATCAAGAAGGGTCCACA	ATAGGATGTGACATTGGGGC	261	A
CcM1717	FI238009	(CA)5n(T)10	GGGGTCTAGATTTAACACCTTTTG	TGTCATTTTTCTAGTTATGGCTTTTG	263	A
CcM1718	FI238020	(TA)6	ATTGACGCTTCCAAAACGAC	TTTTACATTGGCAACCAATCA	267	A
CcM1719	FI238047	(ATA)6	TCATTAAACCCCAGGACCTAA	GGTAGCCAAAAAGCACCTTC	279	A
CcM1720	FI238061	(TA)32(GA)13	TGGCTTAGCTGGTTGGGTAG	TCGACCATCTCAAATCAATCA	256	A
CcM1721	FI238114	(TC)6	CGACTTTTGGCTATTGGGAC	AAGAAAACCCCCTGATTGAA	261	A
CcM1722	FI238115	(GAA)6	GGATTCTAGCCCACAACCAA	GCTCTAAGGTTGGGAGACCC	260	A
CcM1723	FI238135	(GA)6	GGTATGGGTGTAGGTGGTGG	CATCACTCTCGCGCTCATTA	204	A
CcM1724	FI238138	(TGA)5	GCAAGAAAGCACCCCTTGTA	GGAGTCTTTGTGAAAATCTTGGA	244	A
CcM1725	FI238155	(AT)15	TGGACAACCCATCTTTTTCC	CAAGGAGTTGGATCCACGAT	233	A
CcM1726	FI238202	(TAT)5n(TTA)6	TTTTGCAATTGTTAAAGTTCGG	TTTTACTCTTGAATTAAAAGTGAGTGA	261	A
CcM1727	FI238224	(TC)5n(GA)5	AAGCAAGGTGCCTCTTTCAA	AAGAGGAGGGAAGCTTCTGG	168	A
CcM1728	FI238241	(TG)8n(AT)8(GT)8	TGCCTAGGACTGGAATTTGG	ACCCTGTGGCTTTTTCAGTG	268	A
CcM1729	FI238248	(AT)6	TCCGGTTCTTGTTTCTTTGA	TTCTTCTCGGCTTTTCTTGC	145	A
CcM1730	FI238253	(TC)12(TA)56	GTAATCAGATTCCCCCTCCC	GCACTTTAAATTCAATGGTTAGATCA	276	NA
CcM1731	FI238324	(A)11(CT)5	ATTTAAGGGAAGGGAGGGGT	TTTCTTTTTGTGTTCTCTTATTGCAT	111	A
CcM1732	FI238336	(TA)15	CCATAAGCAAACCATCCCAC	TTGCAATGAATTTAGAGTTATTTTTC	215	A
CcM1733	FI238368	(AT)30	CGATTGGATTGTTGAGATTTGA	AAAAATTTGAGAAGTTCATCTATGC	189	NA
CcM1734	FI238388	(TC)6	TCCAACGTAGCGAGGAGATT	TGTATACACTTGGCATGCATAATA	253	A
CcM1735	FI238409	(ATT)5	TGAATGTGTTACATGATGAGGTTG	TTCCTTCGCCTTAACCAAGA	110	A
CcM1736	FI238427	(CT)9	TGAAGAGAGGAAAGCAGGGA	TTTCAATGGTCTTGGCTTCC	193	A
CcM1737	FI238447	(CT)5n(TG)5(TA)5	TCAATGGTTGAATTGTTGAAATG	CCAGATGTGTTCACCAATGA	273	A
CcM1738	FI238450	(AT)28	TTTAATTTCAATGGTTGGATCA	TGTAAAACATGAGTTATTGAACGGA	198	A
CcM1739	FI238461	(ATG)5	TGGAACCTCATCAAACCCAC	TGGAGTCTTTGTGACATCTTGG	239	A
CcM1740	FI238497	(TA)12	CGTAAGATCCTTAGCCCGTG	CCTGCCTCTGGTAATCAATCA	183	A
CcM1741	FI238543	(TAT)5	CTGTGCTTCTTCCGGTCAAT	AGTGGGATGCATGCTTAGAGA	157	A
CcM1742	FI238567	(A)10n(TA)10(T)10	AGGCCCAACAAAGTTGAAAA	TCGCGAGGGAGATAAGGATA	223	A
CcM1743	FI238579	(CAA)6	CACGAAGTTGCTTTTGGACA	GGTTTTTGCAAGTTGGGAGA	189	A
CcM1744	FI238621	(TATC)10(TA)15	AATGGGCATAAGGATTGGAC	TGATGTAGAACATAATTTATTGAACGG	224	A
CcM1745	FI238653	(GTT)6	GCCTCGGAAAACTATAGGGG	TTGAAAGGGAACTTGAGCAGA	252	A
CcM1746	FI238693	(TA)24	TGATCGTTAAAGGTTCCTGTG	TCTCTTAAAAATTTGCAGATATAATCA	192	A
CcM1747	FI238722	(GA)5n(TA)21	GGAAGCAAATCAAAAAGAGAATTT	TTTCCCCTCCTTGTCTCCTA	280	A
CcM1748	FI238751	(TC)5(TA)7	AGTTGGACCGATGAAATTCG	AAAATTTGACAAAAATTGACAATCA	177	A
CcM1749	FI238753	(CT)13(AT)12(AG)9	TCATGGAGTATACAAATTCCTCATC	TCAAAGAGGTATCCAAGTCCC	148	A
CcM1750	FI238772	(TA)39	TTGGTCGCAGCTTTTTAGGT	TTTGATATCTGCACTTGTTGATGTT	161	A
CcM1751	FI238780	(AT)6n(TA)12n(AC)9(AT)20	GAAAGCACAAAAGGTAAATATGC	TTTGTCAAACTTTTGAATGAGATT	262	A
CcM1752	FI238790	(GTA)5	CATAAAACACGGATACCCCG	TTCTCCCTTTTTCTAAGTTTTGTACC	147	A
CcM1753	FI238797	(CAT)5	CCATCACCACCAAAAACACA	TTAATGATCGGACCACAACG	225	A
CcM1754	FI238800	(TA)6	TTGTGAGGCATCTTTTTGAGAA	CCACCAGATCAGTTCAGTTCAG	254	A
CcM1755	FI238814	(AAAT)5	TTTTCACACCCTCTCTTTCTGA	CGGAAAAAGTTATGTCTGCG	256	A
CcM1756	FI238823	(AT)6	TGCACATGCATGATGTCAAT	GGCCTCCTCTTCAGATCACA	230	A
CcM1757	FI238838	(AT)6	CTTTCTCCAGCCCTATGTGC	TTCCAAGAGTTGCTGAACCA	237	A
CcM1758	FI238871	(AT)16n(TA)9	CGTCAAGAAAATAGAAAAGTGAAAGA	TGAGAGAGTTCTTCCCCCAA	228	A
CcM1759	FI238933	(TTG)5	GGATGAGGCATGAGAAGAGG	ATGTTGTTCCGAAAGCCATC	130	A
CcM1760	FI238933	(T)10n(TA)5	AAGATGCTGGCTGGTTCACT	GCTAGCCTGGGAATTTATTTTTC	271	A
CcM1761	FI238937	(CT)17(AT)21	AGAATGTGAATTATTGAACGGAA	TTCCAAACCTAAGTTATGCATTAAGA	201	A
CcM1762	FI238965	(A)10n(TA)5	GAACCAAAAGAAAGAAAAGGCA	GTCCAACTTGAGGGGGACTA	280	A
CcM1763	FI238968	(AT)7n(TA)5	AAAAATTTTACACTAGCAGCCAA	TGATGTCAAAGTCTCCCACG	265	A
CcM1764	FI238977	(A)12n(AAAT)6	TTGCTAGAATGAAAACCCGC	TCAGCTCGAACAAACATTGC	112	A
CcM1765	FI238980	(AT)6	AAGGGAAGTGATGCATGGAG	TGAGGATATGTGTGTGCATTTG	203	A
CcM1766	FI238995	(TG)5n(TGA)5	TGTTTAAGCCTATGCAAAAGGA	CCTTGAAAACTCTAGTTTGAATCAAGT	252	A
CcM1767	FI238998	(AT)6	TTCCCGATCTTGATTAGCGA	GAATCCAATGCATCAAGTGATTT	280	A
CcM1768	FI239013	(TA)7	TACCACGTGTCATTGCCCTA	TGAAAAATTGGAAAATTTATTGGA	252	A
CcM1769	FI239114	(AG)6	TGAGACTTGTGCTTGGATGC	TGATTGGAGGGTCATTGTGA	239	A
CcM1770	FI239143	(AT)23	GCCAATTATATTGGTTCAAAGGG	TGAAAATGGGAAATCGCTTC	267	A
CcM1771	FI239193	(ATA)16n(ATA)5n(AAT)5	TCAGGTCTTATGAAAAGGGGAA	TTGTTCGAAACTTGACGTGC	249	A
CcM1772	FI239254	(AT)12	CATCAATCTGCCACATTTGC	GCACCAAAATTTTCTTTGGC	242	A
CcM1773	FI239303	(TA)10(AT)11	TGGATGGATTGACTTTTAGTCATAGA	TGGTGTAGTGAAATCATCTTGGA	244	A
CcM1774	FI239382	(AG)6	ATACAGGACCCAGGACACCA	GCAGGTTGGTTTAAAAAGATGAA	121	NA
CcM1775	FI239386	(AG)7(AGAA)5(AG)5	TATAAATAGGGCCAAGGGGG	CCTTGAGCGAGGTTTCTCAC	225	NA
CcM1776	FI239466	(ATAA)5	GCCATTCAGATTTCAGGCAT	GCTTTGAAACGGCAAAAGAG	212	A
CcM1777	FI239467	(AT)21	TCTTTTTCTCTTGCTGCGGT	TTTTCTCAGTTTCAAAAATTAACATCA	190	A
CcM1778	FI239478	(AT)16	AGAAGGAGGAAGCTGACCAA	TCATGAGTATGTGTTGAACGATTT	181	A
CcM1779	FI239479	(AAT)5	TGGGCATGACTAGAAACTTGG	AATTCGGCGCAAGAAATATG	270	A
CcM1780	FI239488	(TTA)6	ATCCAGTCGATGTGTGGTCA	CGACACACCCTAAACACGAA	255	A
CcM1781	FI239501	(AT)12	AAACATGCATATTGCAAATTTTATT	TGTTCATTTATTTGATGTCTGTCAA	208	A
CcM1782	FI239538	(AG)6	AAAGTATAGGAAATTAGGAACTGTTGA	GGTGTTGCTGACCCTGTTTT	165	A
CcM1783	FI239539	(AT)5n(TA)6n(TA)9n(AT)5	CGTAGCCGGATCTTCTTCAC	TGGTGTGGATTATGATGGATTG	273	A
CcM1784	FI239594	(AT)12	ATGGCGGACAAAAACAAAAG	TTGCTGCTTGTTATGCATTTTT	254	A
CcM1785	FI239598	(AT)22	CTGTGACACCCTCTACCCCA	TGGATTAAGGACATGAATGTGAA	167	A
CcM1786	FI239616	(TA)7	CTTTTTGGAGTAAGTGAATCGC	GATCCCTTCCACTAGCACCA	190	A
CcM1787	FI239627	(TG)9	GCTTTTCAGTCGGCTTTTTG	ACCAAACCTAGTTCCGCAAG	275	A
CcM1788	FI239667	(AAAT)5	GTCCACTGGATCGTTGAGGT	TTGAGCACTCCAACAATTTGA	210	A
CcM1789	FI239671	(TAT)5	CAGAGCACACGCGTAGAAAA	GAAGGGAAGGAGGGACGTAG	164	NA
CcM1790	FI239692	(AAG)7	CGGAAAAGGAAATTGCTGAG	GCTTTCTTGCCGTTATTTGC	208	A
CcM1791	FI239700	(ACACCA)7	CGACGACGACTACAACGAAA	CTCTCTCGTCCACGACTTCC	176	A
CcM1792	FI239700	(ATC)5	TTTCCCACTGATGATGCTGA	AGCATTTGTTCAATGAGGGG	148	A
CcM1793	FI239708	(A)11n(ATA)5(ATT)5	TGCGAAATTTTGTGAACTTTG	CAGGAACATGAGCAAAAAGATG	272	A
CcM1794	FI239718	(CAA)5	TAAATGAGCATCCAGACGCA	ATTGACAGGAGGAGGCACAC	152	A
CcM1795	FI239750	(TC)7	TAAATAGACGGCTTGGGCAC	TTTTAGGTGCTTTGTGGCAA	155	A
CcM1796	FI239757	(AT)9n(T)11	GCCACTCTCGCTTATCATGC	CCCACAAAAGTCAATTTACTCCA	265	NA
CcM1797	FI239782	(TA)7	TTTTTGGTTTCTAACAATGAGCAA	GGGGACTCATCGAAGAAGAA	144	A
CcM1798	FI239783	(CCA)5n(CCA)5	ACAAAACCAACCACCACCTC	GAGACTCGGATACGGAACCA	278	A
CcM1799	FI239799	(TA)9	TAGTGAACCGCGCAATGTAG	AAACGGGTCGACTGCATAAC	228	A
CcM1800	FI239810	(AC)5n(T)12	TTTGGATCCACTTCACTCACC	CTCTGAGAAGCATTGCAGTTT	242	A
CcM1801	FI239828	(TA)28	TGAACTTCGTGTAAACAACTCAAA	TTGAAGTAAGCTAGGATCAATTTTT	196	A
CcM1802	FI239839	(TCC)5	TTCGGGGTCAATAGTTGGAG	TATTGTGTAATCAACGGCGG	202	A
CcM1803	FI239870	(TTA)7	TTTCTTTTTCTTTAGAGACCTTGATAA	CTCATAACTCACGGCCGATT	245	A
CcM1804	FI239870	(ATG)6	AATCGGCCGTGAGTTATGAG	AAGAGTCTGACCATCGTCGC	242	A
CcM1805	FI239913	(GATGTG)9	TTTGGAACAATTGGGGATTT	AGGGAGAGGAACCACAATCA	263	A
CcM1806	FI239925	(AAT)5	ACTTGACTTGTGGAAGGGGA	GTTTGCTGATGGCAATGATG	234	A
CcM1807	FI239928	(AT)6	TTGCTGGATTACCATACGCA	TTTTTCCTCAAGAGAAAGTAGCG	248	A
CcM1808	FI239932	(TA)17	TGTCCATGTTAAGGATAGCGG	AGCACTCGAAAAACAAGCACT	226	A
CcM1809	FI239964	(TA)7	GTTCGAATCTCTCAGGCGAC	CTCCATCCTTTGGTTTGGGT	269	A
CcM1810	FI239978	(GA)6n(AG)6	GCCAAGCCTGAAAATCAGAA	TGCAAGTAAGTTCCTTCTTCCC	253	A
CcM1811	FI239994	(T)15n(AT)14	CAAATGTGGAATGTTAGTAGCAGTG	TTAGAGATCAATTTGAAGACCTTTTT	269	A
CcM1812	FI240054	(AT)21	TCTCTCACATGATGTAATGACTCG	TGGCTACTTTTTATTGCTTTCATT	201	A
CcM1813	FI240066	(AT)12	AACAAATCATGCAAACAAATCAA	CTCAGCTTGCTGTGATCTGG	161	A
CcM1814	FI240078	(AT)8	GGTTTCCTTGTTCGATGCTG	TCTAAATTCAAGTGCCTCTCTGT	171	A
CcM1815	FI240088	(AT)42	TGCCTCTTTGAATGTGTTAGGA	TTGTCACCAACTTTTTAAAGGAC	275	A
CcM1816	FI240099	(AT)14	AACAACCTATGACGCCCGTA	TGACGTTATTTGATTTTGAGGG	227	NA
CcM1817	FI240143	(AC)7(AT)17	ATTGAGAAGGTTGTCACCGC	GAAAACAATGAAACCAAACAGAA	200	A
CcM1818	FI240154	(TA)10	TCTTTTGTCTCAAAAACAATTGACA	TTAACATTTTCGTCCCCACC	242	A
CcM1819	FI240192	(TAA)14	ACCTTCCTCCAATCCGTTCT	TGATTCTGTAACACTCTACACTTTCA	260	A
CcM1820	FI240205	(AT)14	GGCAGAAAATGGAGGGTACA	TTGGCTATCGGAAATAACGG	280	A
CcM1821	FI240220	(AT)7	AAACGCAAAAGGTAAACATGC	TGATATTTGTCAAACTTCTGAAGGA	208	A
CcM1822	FI240348	(TC)7	AGGGGCACATCAAACATCTC	TTCTAGGTGCTTTGTGGCAA	280	A
CcM1823	FI240384	(TG)6	TCCATGTTGCATGTTGGTCT	GGTCCCGAGAGTTGACAAAG	213	A
CcM1824	FI240408	(AC)7	TCGGGGAATGCAAAACTAAA	CCATTATCTTCCCGCACATT	234	A
CcM1825	FI240452	(G)13n(TG)5	TGAAGTTGGCGGAAAAACAT	TCGGACGAAAAACATACTTGC	263	A
CcM1826	FI240454	(TA)8	TCCGGACCGTGTTACCTATC	CATCTTCCCCTTCGAAAACA	215	A
CcM1827	FI240500	(AT)6	TTGGCATGCTCACAATGAAT	CTTGCACCGTTGCACTCTTA	153	A
CcM1828	FI240527	(TA)6	AAATAAAATTCTGCGTTGAGCA	TTGAGTCATTATGCAGTATCAACTT	259	A
CcM1829	FI240556	(TA)16	GCAAATTCTCAATTTAATCCTATGC	TTTGACCAATCACATCATCG	194	A
CcM1830	FI240565	(ATT)6	TGCAAAACAATCACACAATGC	AAATTGTATGGGATTGTGCCT	265	A
CcM1831	FI240572	(AAT)7(AATA)7	TGTGAAGGCACATGAATGGT	TTGTCAATTTGCACTTCAAGAAA	171	A
CcM1832	FI240593	(TA)6	ACGACTTAGCACGACACCCT	GAATTCATTTGTTATTACAGATTTCAA	222	A
CcM1833	FI240595	(TTA)10	CTGGACGGTTGGCATTATCT	CGAGGTTGAGTCAAGCACAA	267	A
CcM1834	FI240597	(TTA)5	TTTGACATAGTCATGTTAGCTTCC	TTGGTTAATCGTTAACATGTCATTC	226	A
CcM1835	FI240641	(AAT)5	AGTCATTAAACCCCAGGACC	GGTAGCCAAAAAGCACCTTC	278	A
CcM1836	FI240658	(AT)20	TGTTGTCTTCTCGCAAGTTTTT	GCCCCATTTTAGAGAATAGGAA	219	A
CcM1837	FI240658	(TA)5(A)16n(AC)6	TTCCTATTCTCTAAAATGGGGC	CAATTTCAATTGGAGATTTTTGG	258	A
CcM1838	FI240743	(TA)7	TTGGTGTGTCCAGACCGTTA	TTGAGCGGTGTAATACTTAGTAAAAG	278	A
CcM1839	FI240782	(TA)7	TTCAAATTGACGTATAAAATGCTT	TGCATATGGATGTTGTGACTAACT	267	A
CcM1840	FI240811	(TC)6	TCTGGTGACTTTCTGATGCCT	CACACTACAATGTGCCTCACAA	153	A
CcM1841	FI240815	(AC)8(AT)7(GT)8	CACCCTTTACTTGCCCCTTT	CAAAATTTGTTTCTTCTAATGCTTTT	215	A
CcM1842	FI240823	(AT)15	ATGCAAATGGAAGAATTGGC	TTGAGATTGGACCTGCATGA	257	A
CcM1843	FI240905	(TTAT)5n(T)10	TTCCTCTGTCCTGTCATGTTTT	TTTTTCTGTCATAATAAATGTCATCC	268	A
CcM1844	FI240915	(TA)9	TGAGTTATTGAATGAATTAAGTCTTGG	CGTGCAGTAACTCATGTTCTACATC	265	A
CcM1845	FI240947	(AT)21	TCGGTTGGCATAGGGAATAG	TTTTACGTGTCTTAGCCTTGAAA	262	A
CcM1846	FI240950	(AAT)18	CCAACTCGACCCAATCAATC	AACTCCAAAATCCAAAACTCG	160	A
CcM1847	FI240956	(AAT)11	AACATCAAGAAGGGTCCACA	ATAGGATGTGACATTGGGGC	271	A
CcM1848	FI240980	(A)12(GA)9n(A)15	CACGAATTGTTATTTTTGCAATG	ATTGTGCATGCTTTTCCTCC	215	A
CcM1849	FI241002	(TA)8	CAAATGCACGAGAACTTCCA	GACCACCATTGTGTTTTGCT	276	A
CcM1850	FI241056	(TA)15	GGGAGGAAAAATAATGATGATCTAA	GGGCCGTCCAACTTTTATTT	279	A
CcM1851	FI241137	(CATG)5	GCCTTCGTTTTCAATCTGGA	AACAGAAGGTGACCAAGAAAGAA	224	A
CcM1852	FI241192	(AATT)5	GATGGCCTTTTTCGATTTGA	CATCTCACTTTTGTATCTTTACCATAA	196	A
CcM1853	FI241192	(T)11n(AAT)5	TTATGGTAAAGATACAAAAGTGAGATG	AGGTCTTTATAGTAGTGGATTGAGGT	242	A
CcM1854	FI241242	(AT)24	AATCCTTACATTCTCGGGGC	TTTGAACAAAAACAAGTCAATCA	267	A
CcM1855	FI241320	(TTA)5	GCATGGATGCAATGAAAATG	TGTCCCTTAACGGAGTTTGG	279	A
CcM1856	FI241324	(AC)9	CAAGCAGATCCCCATCCTTA	GAAGAAAGGAAACTTGGGGC	206	A
CcM1857	FI241357	(A)11(AT)5	TGGGCTTACTTACCATGCAG	TGAAGATGGCATAAACGTATCA	214	A
CcM1858	FI241360	(TA)11	AAGTATAAGTATTCAGGTTGAATGCAG	TTTTAAAATAAATTTTGATGCCG	115	A
CcM1859	FI241443	(TTC)5	GCAAGATGTCCCAAACACCT	TTTTCTTCAAACCTCAAAATCCA	194	A
CcM1860	FI241463	(TA)9	CTGGGCATTATGGAAAGCAT	ATGGCAAGGATTGACAGACC	127	A
CcM1861	FI241479	(TTA)8	CTTTCTTTTTCTTTAGAGACCTTGAT	CCTAAGCATGGAGAGCTTGG	236	A
CcM1862	FI241501	(CT)5n(T)11	GCCCCAACTTGCATTTCTTA	ATCAATGACAAAATCCCCCA	219	A
CcM1863	FI241536	(GA)6n(TA)5	TGACACTTGCTCACCCAAAG	CACCTTTTCTTCAGCCCTTG	261	A
CcM1864	FI241553	(TC)6	AGAATGGCAAGCCACGATAG	TCCACTTTCAGATTCCGGTC	272	A
CcM1865	FI241584	(ATT)5	TGCCTAAGGAGGCAAACTGT	CAATTGATGGGGTTTTGGAG	178	A
CcM1866	FI241606	(TC)6	CAAGGCCTCAAAATTTCGTC	TTTTAGGTGCTTTGTGGCAA	127	A
CcM1867	FI241613	(TA)20	TTAAGAGGGTTTGTAGAGATGTTTTT	AGAACACGAGTTATTGAGTGGAA	266	A
CcM1868	FI241629	(AT)21	GGTTTTGAAACTCATCCCGA	GATCGTAGTGTGATAGCAGAAGTGA	251	A
CcM1869	FI241671	(TA)8	TCTTTCTCCTTTGGCCATTTT	TTTTTAATTTTTGGTCCTTGTTG	267	A
CcM1870	FI241680	(AT)14	TTCCCAACAAGGAGAAGTGG	TCAGTCCAATGAAACCAGCA	209	NA
CcM1871	FI241707	(TAT)6	TGGCAAGATATTTTGGTATTTCC	TTTCCCATTCTTCAAGGTCAA	280	A
CcM1872	FI241727	(AT)10	ATTCTGTCGGAAACCCTGAA	GGCATACCTCACCCACTCAT	134	A
CcM1873	FI241751	(A)10n(T)10n(CA)5	GGAATGATGCATGGAGATGA	CATGGTTGTTCGTGGGTGTA	231	A
CcM1874	FI241752	(GTG)5gn(GTG)5	GAGACTCGGATACGGAACCA	ACAAAACCAACCACCACCTC	278	A
CcM1875	FI241776	(TA)6	TTGATTACCTTCAAGTTGTTGTTCA	AACGATTGTTGAAATTTAATGTTG	276	A
CcM1876	FI241805	(GAA)5	GCCGTGTTCGATTGTTGATA	AACGTAGGGTGTGAGTTCGC	155	A
CcM1877	FI241839	(CACTCT)5	GAAGCTTCTGGAACTCGGTG	GCAACAAGGAATCGGAAAGA	239	A
CcM1878	FI241946	(ATTT)5	TCAATAAAACAATGGAATCAGAGG	GCGGATGAAGTAGAAAGAATGTG	150	A
CcM1879	FI241951	(A)13n(AGA)6	GGATGTGCCAATGGTCCTAT	TCAAGGCCCAAAACATTTACA	169	A
CcM1880	FI241982	(TA)7	TCGCTTTCAGAAATGTTTTTGTT	TCCTTCTATTTTACACTTCAATAACGA	158	A
CcM1881	FI242007	(AT)6	CCCCTCACTTTTTGTTGCTT	TTTGAAGTTCATTGGGGACA	217	A
CcM1882	FI242058	(CCA)6	ACCATCACCATCACCTCCTC	TCTAGCTGGCGACATGTTTG	168	A
CcM1883	FI242060	(GT)6	CACAAATGGTTTTCAAGGTGC	TTAGAAGGCTTGCTTTTGCC	218	A
CcM1884	FI242073	(AG)8	AGTTGCCTTCTTGAAACTACCA	CATAAAATTTGGTGGGTCGC	279	A
CcM1885	FI242080	(TA)30	CCCACAACAAACAACAACCA	AAGGAGTATTTGAATTTGGGCA	254	A
CcM1886	FI242083	(TAA)24	CATGTATGTTCCCTGTATTTAATTTG	AGGCTTTTGTACCACCGTGT	273	A
CcM1887	FI242106	(AAT)6	CGTGGGTTTTTGACATTTGA	AGACGCTAATGCTTGGAGGA	203	A
CcM1888	FI242127	(TA)37	TTTGGTTCCAGACTTAGATTTGTG	TCTTCTAAATCTGCTTGGCATT	211	A
CcM1889	FI242165	(AT)20	TTTTAATGCTCAAATTAATGAACAA	GACTTGGTGGGTGAGGGTTA	156	A
CcM1890	FI242175	(AT)13	TGATCAAGAATTGGTCCAAAAA	TGAATTAATGAAATGAAGTATCAAATG	253	NA
CcM1891	FI242182	(AT)6	AATGATTCAAGGTGCAAGGG	CCATCCAATCCAATTAAAGGC	206	A
CcM1892	FI242185	(TA)42	CTGCAAGTGACGAGATTCCA	CTGACTTGATCCCTCCTTGG	197	A
CcM1893	FI242200	(GA)10	CATCGACTCTGCAACGAAAA	GTGTTGTTGGTGTTTGTCGG	180	A
CcM1894	FI242263	(TA)8	TTGCAAAATGCTGCTAGGTG	GGGTTGGGATACCCCTTGTA	158	A
CcM1895	FI242267	(AG)12	GAGGAGAGGAGGCAGAAGGT	GTGTCCAGGATTGTAGGGGA	272	A
CcM1896	FI242276	(CAG)5	CGCAACAACAACAGCAAAGT	TTTTTGGAAGGGAGGGGAT	140	A
CcM1897	FI242278	(AG)7	TGTCCAACTCAACCCATTCA	TACCCGAGATCATGAGGACC	230	A
CcM1898	FI242288	(AG)5n(GA)5	ATTGCCTCGATGAAGGTGAC	AAAACCCTACGCAGCAACAG	264	A
CcM1899	FI242307	(TAT)5	TCAGCAATGCACATCATCAA	AGAAGCCCTGACTGGTGCTA	256	A
CcM1900	FI242314	(TGA)5	ACCTCAAGAAAGCACCCCTT	TGTGAATCCAAGAAGAAAAACG	212	A
CcM1901	FI242340	(CT)12n(CA)18(TA)19	AAGTCGGTTCATTTCATCACA	TACCGCCGTGTAAATCTGGT	256	A
CcM1902	FI242350	(TC)6	AGAACGGGCTATTTCCAGGT	CGGCAACCTTTCACACTACA	218	A
CcM1903	FI242379	(ATA)11	AAAATCAACCTTCTCTTGAAACA	TTTCAGAAATTCGAGGACGA	264	A
CcM1904	FI242419	(GAA)6	TGCAAAAGAACCAAAGAAACAA	AACGGAGCAACCAAACAAAC	262	A
CcM1905	FI242463	(AT)6n(T)10	TGTGGCAACCTTTTACATTTTT	GGAGAAAGGGATTGAAAACAA	167	A
CcM1906	FI242532	(T)11n(TTA)5	AGGGGAATGATGCATGGTAA	ATCGTTCGTGGGTGTACGTT	254	A
CcM1907	FI242563	(TA)17(ATA)10	TCCAACGCAAAGTAATTCACA	TCGAAACTTCGCTTTGAAGAA	198	A
CcM1908	FI242563	(CA)5(A)22	CGACATTTTCCAATGAACAAAA	TGGAACTGTGAATTACTTTGCG	204	NA
CcM1909	FI242565	(TA)8	TTATACTGGTATCATTTGAACTCTCC	GGAGCACATATTTCAATTCCTTTC	108	A
CcM1910	FI242565	(CA)5(AC)10(AT)16	ACGATATTAAATTGTATTTTGTGTTGA	CATGCTCACCTATGAAACTCG	146	A
CcM1911	FI242572	(TA)35	TCGCAAAAATTAAGAAGAGATCAA	AAGGTGGTCAACTAAATTCATGG	261	A
CcM1912	FI242586	(TA)6	CATGCAGGTATGTGTCTCGG	AAACCATTCCAGCTCACCAC	231	A
CcM1913	FI242621	(TA)38	CTTGGGGACAATGGTCAAGT	TGAAAAGCAATAACAAAGTGGC	267	A
CcM1914	FI242628	(TA)8	TGTAGAACATGAGTTATTGAACGGA	TTGGGCTTTAGGCTTTCTGA	268	A
CcM1915	FI242631	(TTA)6	CTTTCTTTTTCTTTAGAGACCTTGAT	GTGTGACACCCTTCTACCCC	197	A
CcM1916	FI242637	(AT)6	ATATTGGGGCGTTTTGAAGG	TCTCGTGTTTGATTTTTGTCG	239	A
CcM1917	FI242661	(TA)6	ATTGACGCTTCCAAAACGAC	TTTTACATTGGCAACCAATCA	267	A
CcM1918	FI242668	(TA)8	TTGAATGTTGAAGGCTTAGGG	ACCTTGAGCCCACTCCTCTT	269	A
CcM1919	FI242725	(TATT)5	CAAACATATCAAAGCAAGGGC	GCTAAGGAGGATTAGGTTGTCG	155	A
CcM1920	FI242805	(AC)7(AT)10	AACAAGATAACTAGCATGCAACAA	TTGGCCGAGAACTCGTTTAT	140	A
CcM1921	FI242813	(TAA)8	TGAATCTTATCCTACCAACACACAA	AATTGAACGATTGAATACTTGATG	276	A
CcM1922	FI242823	(TA)6	AGCTGCAAAGTTAAGCTGCC	GGGGACGGGGATGTTAATAC	277	A
CcM1923	FI242835	(GT)6	GGGAGGTGGACTACAAGGAA	CCCTAGGGAATCCGACTAGC	256	A
CcM1924	FI242855	(TG)6	TGAACTATCAAGGGAGGTGGA	TCTTTTGCCTACTAGGGGGTT	150	A
CcM1925	FI242886	(TC)7	ATAGAGAATCTCGGCCAGCA	TGGCAACCCTTCACACTACA	148	A
CcM1926	FI242887	(TCC)6	CCACCCTTTTCACTGTGGTT	CCGTTAAAGAAGGCGTGAAG	139	A
CcM1927	FI242956	(T)15n(AT)22	TGGAATGTTAGTAGCAGTGAGATTG	TTAGAGATCAATTTGAAGACCTTTTT	279	A
CcM1928	FI243009	(TA)7	ATTCGCGTGACAAATTTCAA	AGGAGGGAATGAGGTGTGTG	237	A
CcM1929	FI243016	(TG)6	TCTTAAACCAGAACGACCCG	GTTCAACCAATCCTGCACAA	188	A
CcM1930	FI243028	(TG)8(T)13	CAATGAAATTGAATGCACCG	AGCCAAACACCGTGAAAATC	258	A
CcM1931	FI243063	(TA)6	TCAAAACTTACACATTTTACAAGGA	AATGGTGATTTTTCGGAACG	206	A
CcM1932	FI243064	(TA)15	AAAATGACCTGGAATCATTGG	TTGGTTGATATTGTGATGATGC	267	A
CcM1933	FI243066	(ATG)6	AATCGGCCGTGAGTTATGAG	ACGAGCGATACCACTCAACC	255	A
CcM1934	FI243141	(CAC)6n(CA)5	GCAACCTCATCTGGCTTCTC	CTTGGGGGCTTTTTCTTCAT	224	A
CcM1935	FI243156	(CT)14(AT)12	TTTATTAAAACTTTGCAGACTTGATCT	TGGCTAGAGAGCATTTATATGTGTG	192	A
CcM1936	FI243181	(TAT)5	CCAGTTGGGAGTTGGAAGAT	CCACCAAATTATGACCAAATACC	179	A
CcM1937	FI243194	(AG)6	ACACTTGCTGGCTTCACCTC	ATGCTCGCTTGAGATTGGTT	245	A
CcM1938	FI243200	(TA)12	TGTTGTAATTCTAAATTGTGGTCCAT	GACCATGGTGACAATGCAAG	151	A
CcM1939	FI243209	(AT)28	TCAGAATCAGGCACACAAGC	TGTGCGGATGACTTATAGGTTG	221	NA
CcM1940	FI243209	(AT)13n(AT)8(TA)10n(AT)17	CGCACACAAGCTATAAGCCA	TGTGCCATGTGAATCAACAA	242	NA
CcM1941	FI243238	(AAT)5(AAC)5	CACACCCCCAAGTGAGATTT	AAGAAGGGAACATGCAGTGG	260	A
CcM1942	FI243276	(TAT)6	TAAGTGAATTTTCGGGGACG	TAACCACCAAATTATGACCAAA	122	A
CcM1943	FI243329	(TTA)5	CTTCGTTTCGGAAATTCGAG	AGTCAGCCTAGCGAGAAACG	231	A
CcM1944	FI243338	(TTA)5	ACAAACGAGGCTACGCAGTT	CCGAAGATGGAAAAGAAGGA	121	A
CcM1945	FI243350	(TG)6	TGAACTATCAAGGGAGGTGGA	TTGCTTTCCTTTGCATGTTTT	233	A
CcM1946	FI243351	(TAT)10	TGCATACAAACAAAGAACCACA	TTCTGAAAGCAAACAACCCC	258	A
CcM1947	FI243367	(TC)7(TA)5	TAATCCGGTTTCGTCAAAGC	GGCAATCTTTCACCGTTTTC	259	A
CcM1948	FI243384	(TCA)11	TGAAGCATGTGTGAAAAGGG	AATGCACGATGACGATGATG	143	A
CcM1949	FI243438	(TGT)5	CACAATGGCCTAAGCCCTAA	AGCAAGACAAACTCCGCTGT	165	A
CcM1950	FI243455	(GA)9	TTGAATCAAAGGGCGAGAAG	CTTGTTGCAACTTTTGCAGG	267	A
CcM1951	FI243456	(TTA)5	AGGGGAATGATGCATGGTAA	TACGATCGTTCGTGGGTGTA	254	A
CcM1952	FI243486	(AT)6	TCTGGAGGAAAGGGTTACCA	TCAATTGCTTGGAAGGCTCT	223	A
CcM1953	FI243544	(AT)19	ACCTCATTGATATAGACAAAAATTGA	AACGCATAGATCAAATCTGCAA	270	A
CcM1954	FI243584	(TA)6	TTCTGCATCTTCAGCCACTC	TTGATAAAAGCATTGGTTTACGA	280	A
CcM1955	FI243600	(AT)26	TACCTGGCGGATCAGCTCTA	TGCATGAAATACCTCTTTTCCA	272	A
CcM1956	FI243674	(AT)23	TGGCTTTGGAGGAATTGTTT	CACTCCTCCACAAGAACCAAA	164	NA
CcM1957	FI243680	(CT)6	CCACTCTCTCCGTTCTACGC	GTCAACGATGATGCATTTGG	182	A
CcM1958	FI243710	(TTA)6	TTTCATGCAACTCATCAGAACA	AGTGGAGTAAGCGGTTGGAA	152	A
CcM1959	FI243765	(CAA)6	ATGTAGCCCAACGAAGGATG	TCCTGTGGGTTTGAGAGATTG	145	A
CcM1960	FI243831	(AT)21	ATTTGGAAAGGGGGAAGTTG	CTCATACATGTACGGATATCAAGTCT	232	A
CcM1961	FI243832	(TA)10n(TA)8	GTTGGTGATTTATAAGAGGTAATTGA	TTCATGTCCTCCGATTTTCA	202	A
CcM1962	FI243859	(AT)16	TTTTTGACTTTTGTCTCACCAA	TCAGCAAAAGATTAAGTGACTATTTCA	215	A
CcM1963	FI243903	(AC)18(AT)10	TCCTTGTGCAAGTCTTGTTTT	TTCTAATGCAAGCAATTCCTGA	133	A
CcM1964	FI243931	(TC)5n(TC)7	GGATGCTATGGATATAGGGCA	TCCCTTTAGTGAAAGAATTTCCTG	145	A
CcM1965	FI243954	(TAA)5n(TA)24	GGAAATTATTCCATTTCATATACACA	AAAGAGAAAGAGTGGTTTGAGAGG	233	A
CcM1966	FI243973	(AT)27	GCTATTCTGTGATTTTTGTCCTGA	GGTTTACATTTGGTGTTAACGGA	167	A
CcM1967	FI244026	(A)10n(AT)5	GGGGACCGTAGTGAGAATGA	TTGTTGCTGTTTTGCGTTTC	244	A
CcM1968	FI244038	(GA)6	TTGATTCGGTTCTGTTTAGGTTT	TACCCGAGATCATGAGGACC	165	A
CcM1969	FI244059	(AT)22	TTGCGATTGGAAAGAAATCG	TGTTTTTGGAATCATCATGGC	165	A
CcM1970	FI244062	(TTA)5	AATTCACTCCACCCCCTACC	AGGCCATGGACTTTTGTCAC	230	A
CcM1971	FI244097	(ATA)5n(ATA)8	ATTAATCCATTGGGCCAGGT	TCGTGTTTTATATGGGCATGA	215	A
CcM1972	FI244105	(AAT)7	TCTGCGTGAGATTTCTCGAT	TCGTCCTTCAGGTTGCTTTT	148	A
CcM1973	FI244115	(AAT)5	ACACCTCTTCATTCCATTTGA	ACCCACATGATTTCGGTGAT	125	A
CcM1974	FI244129	(CA)6	TTTAGAAGGCTTCCATTGCC	ACCAAGCCTTTTCAAGTGGA	132	A
CcM1975	FI244169	(TC)8	CCATTCTGGCCATTTCTGAT	TGCTTTTTGGCTACCTTTCA	176	A
CcM1976	FI244199	(TA)8n(TA)5	TTGAACAAAGTAAATGAATGTCTCC	CCCAAAGCACAAATTAAATGC	183	A
CcM1977	FI244210	(AT)14	GGATGTTGCCAAAGAGAATG	TTCTCTGGGTTTTGAACATGAA	280	NA
CcM1978	FI244293	(TC)6n(T)16	TGTGATAGGCTAGGTTGCCC	GTGGCTTTGGCTATGTGGTT	264	A
CcM1979	FI244356	(AAT)8n(TA)6	TTTTGGTTTTGGTTCCCTTG	CCATCTACAAAGAATGCGACC	213	A
CcM1980	FI244386	(GTG)5	GAGACTCGGATACGGAACCA	ACAAAACCAACCACGACCTC	277	A
CcM1981	FI244388	(AT)7	GCTGTGCAGCCTTTTAGTCC	TGCATGCACTATGCAGTTTTT	180	A
CcM1982	FI244391	(TC)17	TATCAAACCTGGCGATCACA	ATTCCGCAAACACATCACAA	246	A
CcM1983	FI244410	(TG)5n(TG)6	TTAGCCCATGCTCTTCCATC	AGCTCAACAATCTCCCCCTT	200	A
CcM1984	FI244429	(TAT)22	AATCAAGAGTGATAATGAGTATTGTCC	TATGGATAACCCGCGAACTC	279	A
CcM1985	FI244433	(AG)10	AGAAGCGAGAAAGAAAGGGG	GCAATGGTGATTGTGGAGTG	270	A
CcM1986	FI244448	(AT)9	TGATTGAATGTGAGACTGCGA	CCATTTACGCGTGTCTGAAA	217	A
CcM1987	FI244481	(T)10n(TG)6	TCATCTTCCACCTTCGATCC	CTTGAACCCTCCCACTTCAA	277	A
CcM1988	FI244503	(AT)18	TTGAACGGTTAGATTGTTGAAA	ACATGTAGGACGACAACCGA	202	NA
CcM1989	FI244580	(T)13(TTG)5	TCAAGGATGGGATTGGTCTC	AACACCAATCAAGTTCCCCA	190	A
CcM1990	FI244608	(AT)34n(T)16	AGGATGAATTCAAAAAGATAAGAGAT	AAATTTAACGTCAAAACACCAAAA	247	NA
CcM1991	FI244648	(TA)24	TTTTTCTAAAACTTTGCAGACATGA	AAAAATGGAGACGAAAGCAGTT	205	A
CcM1992	FI244651	(TTA)6	CCATTTCATGACAACCACCA	TTGTTGGTTTAGCGGAAAAA	245	A
CcM1993	FI244656	(AT)6	TGAATTTTGTAAATCCAACCG	AATTCAAGATGATTTGATACTTCATTC	181	A
CcM1994	FI244678	(T)10n(TA)8	AGTGCTTCTTTGGTCTGCGT	TTGTCCAGACCTGCAAAACA	252	A
CcM1995	FI244683	(AT)6	TTCAGATAAAGGAGATGACCCA	TGAAAAATCTCTAAAATGCCATCA	278	A
CcM1996	FI244685	(CT)6	TGGGTTGGAGGAGTACCTTTC	AAGCGTGTGTAGCCATTGGT	256	A
CcM1997	FI244702	(AC)10n(CA)7n(CA)32(TA)19	TGCACCTACAGGTACCCAAC	GCACAAGATATGTGTTGAAGTGC	224	A
CcM1998	FI244717	(TTA)7	CTTTCTTTTTCTTTAGAGACCTTGAT	CACCACCTACCAGCAATCCT	268	A
[truncated: 1,077 more rows]
