# Supplementary material for: Analysis of BAC-end sequences (BESs) and development of BES-SSR markers for genetic mapping and hybrid purity assessment in pigeonpea (Cajanus spp.)
Source: BMC Plant Biol. 2011 Mar 29;11:56. doi: 10.1186/1471-2229-11-56 (PMC3079640; doi:10.1186/1471-2229-11-56)
Supplement: Additional file 2 — Polymorphism status of SSR markers tested on 22 parental genotypes. Detailed information on markers, exhibiting polymorphism in at least one parental combination, along with their SSR motifs, number of alleles and PIC values. [file 1471-2229-11-56-S2.XLS]

## Sheet: Sheet1
Additional file 2: Polymorphism status of SSR markers tested on 22 parental genotypes
Marker name	SSR motif	Number of alleles	PIC value	ICPL 8863 × ICPL 20097	ICPB 2049 × ICPL 99050	ICPA 2039 × ICPR 2438	ICPA 2039 × ICPR 2447	ICPA 2043 × ICPR 3467	ICPA 2043 × ICPR 2671	ICP 332 × ICPL 7035	TTB7 × ICP 7035	ICPL 88034 × ICPL 84023	ICPL 20102 × ICP 2376	ICP 28 × ICPW 94	ICPL 87119 × ICPL 87091	ICPL 332 × ICPL 20096
CcM0003	(TTA)6	3	0.228357											P
CcM0006	(TA)8	4	0.301508	P
CcM0008	(TA)19	14	0.902039	P	P	P	P		P	P	P	P	P		P
CcM0010	(AT)24	5	0.37103											P
CcM0015	(AT)24	4	0.301508		P
CcM0021	(TTA)10	4	0.619655						P
CcM0030	(AAT)8	6	0.742179					P	P					P	P
CcM0032	(AT)6	4	0.361886											P
CcM0035	(GA)7	5	0.428275											P
CcM0037	(ATT)6	3	0.162583											P
CcM0038	(GA)6	4	0.604151											P
CcM0039	(AT)37	9	0.655667			P		P	P
CcM0042	(T)10n(TA)5	4	0.301508											P
CcM0047	(A)12n(TC)5	7	0.758299				P								P
CcM0051	(AT)8	6	0.665477	P				P	P
CcM0052	(A)13n(AG)9	3	0.393851											P
CcM0054	(TA)8	4	0.574167	P
CcM0055	(AT)16	6	0.534543	P
CcM0057	(AAAT)6	8	0.78637	P	P	P	P			P			P
CcM0066	(GT)5n(A)20	4	0.483872											P
CcM0071	(TA)9n(AG)11n(AG)5	6	0.713493								P	P		P
CcM0076	(TA)25	6	0.436872											P
CcM0080	(AT)13(AG)11n(AG)8	7	0.498984			P		P	P
CcM0082	(AT)16n(TA)7	4	0.238662		P											P
CcM0085	(TA)26	6	0.436872								P			P
CcM0093	(AT)27	9	0.727589					P	P
CcM0095	(TC)9	7	0.798946	P			P	P			P				P
CcM0100	(TA)8	4	0.547734											P
CcM0109	(TA)16	3	0.162583		P
CcM0112	(TA)7	9	0.696307			P	P	P	P
CcM0121	(TA)17	7	0.697101			P	P	P	P						P
CcM0124	(AT)22	5	0.588305											P
CcM0126	(TAT)21	8	0.797025	P			P		P						P
CcM0127	(AAGAAA)5	4	0.640829									P	P
CcM0131	(AT)21	6	0.482933		P
CcM0132	(AT)12	6	0.542065	P
CcM0133	(TA)9	7	0.779685			P	P	P	P
CcM0137	(ATA)8	5	0.562146			P	P							P
CcM0144	(TA)21	4	0.452317		P
CcM0151	(GA)6	9	0.830707									P
CcM0159	(AT)7n(ATTT)5	6	0.436872											P
CcM0161	(ATC)5	6	0.678531											P
CcM0166	(TA)13n(T)10	5	0.607566													P
CcM0172	(AT)7	3	0.228357											P
CcM0173	(TAAA)6	6	0.720263												P
CcM0174	(AT)35	3	0.162583		P
CcM0176	(GA)10	7	0.697101		P			P	P					P
CcM0179	(TTA)6(TA)17	8	0.715363				P								P
CcM0181	(G)13n(TG)5	7	0.785961			P	P							P
CcM0183	(AT)10n(TA)8	8	0.781478	P			P		P
CcM0185	(TA)8	7	0.783502					P	P						P
CcM0188	(TG)8	8	0.789128									P	P	P
CcM0193	(TA)20	9	0.772463		P						P	P		P	P
CcM0195	(AT)11	9	0.772463	P	P	P	P	P	P		P		P	P	P
CcM0197	(AAGAAA)5	5	0.562146											P
CcM0199	(AAT)12	4	0.301508											P
CcM0205	(GA)6	5	0.529831											P
CcM0206	(AT)21	4	0.538787		P
CcM0207	(TA)15	9	0.797376			P		P	P							P
CcM0208	(TAT)10n(TTA)7	4	0.574167	P		P	P	P
CcM0219	(GA)6	4	0.301508											P
CcM0230	(AAAT)5	3	0.282178											P
CcM0232	(CA)6	6	0.720263									P
CcM0238	(AT)11(AG)6	4	0.452317	P
CcM0242	(AAGAAA)5	3	0.162583											P
CcM0244	(AT)11n(TA)9	5	0.428275							P
CcM0246	(AT)16	10	0.820683	P			P		P			P	P
CcM0248	(TA)8	6	0.5926					P	P						P
CcM0252	(AT)23	11	0.873455			P	P	P	P			P	P		P
CcM0257	(AG)7(TG)15	12	0.883034		P	P	P	P	P		P			P	P
CcM0258	(CA)6	3	0.228357											P
CcM0262	(AAT)6n(ATA)11	4	0.505387	P
CcM0268	(AT)24(GT)10	11	0.854552			P	P	P	P		P	P	P
CcM0270	(AG)8n(AT)5	4	0.614729											P
CcM0271	(A)23(AT)25	9	0.655667	P		P	P	P
CcM0275	(AT)7	4	0.619655									P
CcM0277	(AAT)8	5	0.620065										P
CcM0282	(AT)8	6	0.7723									P
CcM0288	(TA)8	3	0.228357									P
CcM0292	(TTA)6	5	0.428275											P
CcM0293	(TA)11	10	0.767468			P	P	P					P
CcM0297	(AT)17	6	0.436872	P
CcM0303	(TA)7nt(GC)6	10	0.821298	P				P	P
CcM0304	(GGT)7	3	0.54186		P
CcM0305	(TA)11n(A)14	4	0.619655									P	P
CcM0306	(AAT)5	9	0.80996					P	P				P
CcM0308	(AAAT)5	5	0.428275											P
CcM0311	(GA)6	4	0.452317											P
CcM0314	(AT)13	5	0.428275	P
CcM0317	(AT)26	5	0.629901												P
CcM0322	(AT)21	7	0.576369				P			P					P
CcM0325	(AG)5n(AG)5	6	0.655719											P
CcM0326	(TA)11	5	0.600796									P	P
CcM0329	(GA)6	6	0.729757											P
CcM0332	(CA)6	5	0.709395											P
CcM0334	(TC)8	4	0.604151											P
CcM0336	(A)10n(A)14(TA)11	6	0.672854											P
CcM0337	(AAAT)6n(T)10	5	0.693284							P				P
CcM0338	(TA)9	4	0.301508											P
CcM0348	(TA)6	4	0.301508											P
CcM0349	(GAC)6	3	0.228357											P
CcM0353	(AT)14	9	0.727589			P	P	P	P						P
CcM0358	(TGA)7	2	0.0830117											P
CcM0361	(TA)9	7	0.758299	P				P	P					P
CcM0362	(GA)6	4	0.301508											P
CcM0366	(AT)8	4	0.662754						P		P
CcM0371	(CT)7	4	0.361886											P
CcM0374	(TA)11	9	0.843539	P				P	P		P	P	P
CcM0381	(TA)21	7	0.685558				P	P	P
CcM0382	(TC)10	5	0.601282									P	P
CcM0383	(TA)6	2	0.0830117											P
CcM0387	(AT)11n(TA)10	7	0.549706								P
CcM0392	(AT)7	6	0.709327					P	P					P	P
CcM0393	(AT)6	5	0.428275											P
CcM0394	(AAT)5(AT)5	5	0.702505									P	P
CcM0399	(TA)16	6	0.534543			P	P	P	P
CcM0401	(AT)8	2	0.366599													P
CcM0402	(TGA)6n(AG)5	5	0.731866	P		P		P	P			P
CcM0405	(TG)5n(AG)6	3	0.228357											P
CcM0407	(TA)7(TG)14	7	0.726564				P								P
CcM0412	(CA)7	4	0.301508											P
CcM0413	(T)10(CT)6	6	0.583106					P	P		P
CcM0414	(TA)7	4	0.627305											P
CcM0416	(AT)7	3	0.526194								P
CcM0417	(TA)22	7	0.773325		P									P
CcM0420	(ATT)8	3	0.228357											P
CcM0427	(TC)6	6	0.699841											P
CcM0431	(CATA)5(AT)9	7	0.747712	P			P								P
CcM0433	(AT)11	4	0.533391		P						P
CcM0438	(ACA)5	6	0.436872			P	P	P	P
CcM0441	(T)10n(AT)28	3	0.162583		P
CcM0443	(TA)17n(AT)5	12	0.784706	P	P	P	P				P	P			P
CcM0444	(TA)7	7	0.785961		P	P		P	P	P		P			P
CcM0445	(TC)5n(CT)5	7	0.779685		P		P		P					P	P
CcM0448	(GA)6	2	0.0830117											P
CcM0450	(AT)7	6	0.743614			P				P				P
CcM0456	(AGT)5	4	0.361886											P
CcM0459	(TA)20	4	0.301508		P
CcM0463	(GA)7	6	0.721416											P
CcM0464	(AT)6	5	0.723815											P
CcM0468	(TAT)5	7	0.726564			P	P		P		P	P			P
CcM0471	(AT)12	10	0.797529	P		P	P	P	P
CcM0473	(A)10n(A)10(AAT)6	7	0.758299											P
CcM0476	(AT)8	8	0.744365	P					P			P	P
CcM0477	(TA)23(T)16	5	0.419797		P
CcM0480	(GC)5n(AC)8(AT)6	6	0.686855		P					P	P	P
CcM0484	(T)12n(ATT)5n(AT)5	7	0.726334			P	P	P	P
CcM0492	(AT)21	10	0.739678	P	P	P		P	P						P
CcM0494	(AT)21	11	0.859291	P	P	P		P	P	P					P
CcM0502	(TAA)19	9	0.839056	P		P			P	P			P		P
CcM0511	(GA)6	5	0.653874										P
CcM0516	(TC)14	7	0.788974					P	P					P
CcM0522	(TA)17	9	0.727589			P	P	P	P		P
CcM0525	(AT)11	6	0.490899											P
CcM0529	(AT)7(AG)5	8	0.775382			P		P	P
CcM0532	(AT)13	6	0.436872											P
CcM0535	(ATA)12	7	0.703683	P	P								P
CcM0537	(CTC)5	6	0.64929				P		P			P
CcM0542	(AT)7	5	0.613431	P				P	P					P
CcM0543	(A)11n(AT)18	6	0.490899								P			P
CcM0552	(AT)7	5	0.540691											P
CcM0553	(AG)6n(AG)11n(A)11	6	0.662404							P			P		P
CcM0555	(CT)8	4	0.301508											P
CcM0572	(A)11(AT)8	3	0.162583											P
CcM0574	(AT)16n(TA)21	6	0.436872											P
CcM0579	(GA)6	5	0.601282											P
CcM0583	(TA)21	11	0.813597			P	P				P	P			P
CcM0588	(ATA)19	13	0.839816	P		P			P		P				P
CcM0591	(AT)20	3	0.360315					P	P
CcM0594	(GA)9n(TC)9	6	0.76944			P		P
CcM0596	(A)13n(TA)6	5	0.519244		P		P
CcM0599	(GA)7	5	0.428275											P
CcM0601	(TG)8	5	0.626212							P					P
CcM0602	(AT)14	12	0.864661			P	P	P	P	P	P	P
CcM0603	(A)21(AG)9	9	0.800125				P		P					P
CcM0609	(TA)7	4	0.618221											P
CcM0611	(TA)15	6	0.583106	P		P	P	P	P
CcM0613	(TA)9	6	0.732071					P					P
CcM0619	(AC)6	5	0.540691											P
CcM0624	(TAT)10n(ATT)12n(ATT)10n(TTA)5n(TTA)14	7	0.590371				P	P	P
CcM0627	(TC)10	6	0.583106				P		P
CcM0634	(TC)8	3	0.282178											P
CcM0635	(AT)10	5	0.653874				P
CcM0637	(AT)11	6	0.38014					P	P
CcM0644	(GA)6	4	0.593838											P
CcM0655	(GAA)5	7	0.736374		P									P
CcM0663	(GA)6	4	0.394261											P
CcM0673	(AT)6(AG)9	7	0.813008		P		P	P		P					P
CcM0675	(TAT)5	4	0.604151											P
CcM0678	(GAA)6	5	0.719623										P
CcM0682	(AT)7	5	0.428275										P
CcM0697	(AT)8	6	0.709327											P
CcM0698	(AAT)17	8	0.64888		P									P
CcM0701	(AT)13	5	0.729347								P
CcM0703	(AT)7	6	0.720263		P							P
CcM0705	(TA)8n(AG)6	5	0.685011												P
CcM0708	(A)11(AG)5	6	0.699491											P
CcM0709	(TA)11	6	0.436872		P
CcM0710	(TTA)15	9	0.84896		P		P	P	P		P
CcM0713	(GCT)6	5	0.428275		P
CcM0715	(AC)5(AT)5	3	0.422196											P
CcM0717	(TA)8	8	0.809806							P	P		P
CcM0721	(AT)19	5	0.526834	P					P
CcM0724	(ATT)10	8	0.794567	P	P				P					P	P
CcM0726	(TG)6	6	0.746901									P
CcM0727	(AT)9	5	0.652636		P			P	P
CcM0728	(TA)6(T)10	5	0.745057	P
CcM0734	(TA)23	6	0.38014	P	P
CcM0737	(AT)17	8	0.691935	P	P	P		P	P
CcM0739	(AT)7	6	0.542065											P
CcM0743	(AT)12	7	0.664453	P	P	P		P	P
CcM0745	(GA)5n(AG)13	5	0.540691									P	P	P
CcM0750	(TA)7	7	0.755225											P
CcM0752	(AT)10	7	0.803241						P			P	P	P
CcM0753	(ATAA)5	4	0.547734											P
CcM0754	(ATA)6n(AT)5	5	0.428275												P
CcM0759	(TA)8	4	0.411131											P
CcM0760	(AT)24	5	0.428275											P
CcM0765	(TA)23	3	0.162583		P
CcM0772	(AT)15n(A)13	12	0.873608	P		P	P					P			P
CcM0775	(ATT)10	7	0.775169			P				P
CcM0785	(AT)9	5	0.561668			P		P	P
CcM0787	(AATA)5(AT)10	6	0.655719	P
CcM0790	(CA)6	5	0.745876									P
CcM0791	(CA)6	3	0.228357											P
CcM0805	(AT)12	6	0.766981							P					P
CcM0810	(AT)19n(TA)6	6	0.490899			P	P	P	P
CcM0816	(AT)34	6	0.583106	P											P
CcM0818	(TA)23	5	0.562146	P
CcM0820	(AT)24	8	0.64888						P	P						P
CcM0824	(TA)12	6	0.703273	P				P	P						P
CcM0830	(AC)7	3	0.162583											P
CcM0832	(TTC)6	3	0.422196	P
CcM0833	(TA)19	8	0.683534							P		P			P
CcM0834	(AT)10	4	0.560302					P	P
CcM0839	(TA)16	6	0.490899											P
CcM0842	(AT)5n(AT)12	5	0.668286											P
CcM0843	(AT)15	7	0.642058			P	P									P
CcM0844	(TA)19	4	0.394261											P
CcM0848	(AG)8	3	0.431554									P	P	P
CcM0849	(AT)11	7	0.703683					P	P						P	P
CcM0853	(TAT)5	4	0.427037	P
CcM0857	(TA)6	5	0.608155										P
CcM0858	(TAA)9	8	0.781478		P					P		P
CcM0859	(AT)5n(A)27	7	0.590371						P
CcM0863	(AAT)8n(ATA)5	4	0.301508											P
CcM0864	(TA)9	5	0.696358											P
CcM0869	(TA)5n(TG)6	5	0.568626									P
CcM0875	(GA)9	5	0.562146									P
CcM0878	(GA)8	4	0.605722									P
CcM0880	(TA)6	5	0.428275											P
CcM0882	(TA)15	9	0.696307					P	P
CcM0885	(TA)35	7	0.768826											P
CcM0887	(TC)10	8	0.791587		P	P			P			P	P		P
CcM0890	(TAT)8	6	0.665477			P	P
CcM0892	(TA)6	7	0.732216										P		P
CcM0895	(AT)8	5	0.562146	P
CcM0896	(TTG)5	5	0.428275											P
CcM0908	(AAT)5	6	0.725659												P
CcM0912	(TG)6n(GA)7	3	0.162583											P
CcM0914	(AT)12	5	0.428275											P
CcM0915	(TA)8	4	0.352862								P
CcM0922	(AT)18	9	0.761603				P	P	P
CcM0931	(TA)24	5	0.37103	P
CcM0940	(ATT)19	4	0.599848											P
CcM0948	(AT)14n(AG)5(A)11	10	0.840901		P						P			P
CcM0956	(AT)16	8	0.604646	P				P	P
CcM0958	(AT)6	7	0.719597											P
CcM0960	(AT)17	7	0.755225									P			P
CcM0962	(TCT)7	5	0.562146					P						P
CcM0970	(TA)16	8	0.78637		P					P	P		P	P
CcM0971	(TA)6	4	0.361886											P
CcM0972	(TA)15	8	0.805085											P
CcM0974	(AT)13	11	0.854552	P	P	P	P			P	P	P		P	P
CcM0975	(AT)5(GT)7	6	0.725659											P
CcM0978	(TTA)15	7	0.709122	P			P	P	P
CcM0986	(T)10n(AT)7	4	0.361886											P
CcM0988	(AT)11	9	0.655667	P	P	P	P	P	P
CcM0989	(TC)8	3	0.162583											P
CcM0990	(TTAA)5	4	0.301508											P
CcM0995	(AC)7	5	0.562146		P										P
CcM0996	(A)12(TA)8	5	0.562146		P
CcM1001	(TTA)9	11	0.778943	P	P		P	P				P	P	P
CcM1008	(TA)16n(A)11	4	0.411131	P
CcM1009	(TC)14	5	0.419797		P
CcM1012	(AT)31	6	0.632897		P									P
CcM1014	(AT)10	4	0.599848		P										P	P
CcM1021	(TA)11	4	0.481755		P								P
CcM1026	(CT)9(AT)17	10	0.662421	P	P										P
CcM1027	(TA)14	8	0.73237	P	P
CcM1036	(GA)8	4	0.301508											P
CcM1038	(TA)17	3	0.228357		P
CcM1040	(CCA)6	4	0.394261											P
CcM1042	(TA)17	5	0.668286		P
CcM1045	(AT)6	5	0.653874			P	P
CcM1046	(AGA)6	4	0.301508											P
CcM1047	(TA)13	6	0.542065				P	P
CcM1053	(CA)5(CT)9(AT)21	5	0.419797		P
CcM1055	(AC)7	5	0.562146												P
CcM1065	(TA)11	6	0.583106			P	P								P	P
CcM1074	(GA)8	7	0.699286											P
CcM1076	(TC)12	3	0.431554											P
CcM1078	(A)11n(AAT)10	7	0.732481		P	P							P		P
CcM1079	(TA)8(TG)6	5	0.652636	P					P						P
CcM1084	(AT)24	3	0.162583		P
CcM1091	(CAA)5	5	0.642673									P	P
CcM1101	(TTC)5n(CT)14	6	0.668696	P	P								P	P
CcM1105	(AT)18n(TA)6	8	0.721416		P	P		P	P
CcM1108	(TG)5n(A)10	7	0.685558				P	P						P
CcM1109	(AC)6(AT)8(GT)10	6	0.548161		P	P	P									P
CcM1110	(ATT)10	6	0.670472		P	P		P	P
CcM1111	(TC)5n(TA)11	3	0.228357													P
CcM1112	(TA)16	2	0.207798													P
CcM1116	(TC)9	4	0.301508											P
CcM1125	(TTA)7n(ATA)8(ATT)8	3	0.325686												P
CcM1127	(AAAT)5	4	0.450678											P
CcM1128	(AT)9(GT)9	8	0.825097							P	P	P	P
CcM1133	(AT)13	6	0.542065											P
CcM1139	(ATG)6	6	0.693011	P	P		P	P	P		P	P		P
CcM1143	(A)12n(T)11	3	0.490156				P
CcM1146	(TA)10(T)15	12	0.874223		P	P		P	P	P		P	P
CcM1159	(GA)6	4	0.352862		P
CcM1162	(AT)22	5	0.37103												P
CcM1173	(TA)12	6	0.436872		P										P	P
CcM1175	(TA)20	10	0.818489			P	P	P	P		P					P
CcM1176	(AT)6	3	0.282178											P
CcM1184	(AT)9	2	0.207798													P
CcM1185	(TA)17n(A)10	2	0.0830117													P
CcM1188	(AG)5n(TTA)5	4	0.411131											P
CcM1189	(TA)8	6	0.655719												P
CcM1190	(GA)7	5	0.643424												P
CcM1192	(ATG)5	4	0.301508											P
CcM1196	(AAT)5	4	0.301508											P
CcM1197	(AT)14	6	0.664043											P
CcM1198	(TC)10	7	0.714722	P						P				P
CcM1203	(TA)10	6	0.717958											P
CcM1204	(ATA)6	4	0.452317												P
CcM1207	(AT)17	10	0.702718			P	P	P	P					P
CcM1213	(TG)7	4	0.452317											P
CcM1214	(A)27n(AG)5	3	0.228357											P
CcM1216	(TA)28	8	0.557313	P	P											P
CcM1220	(CT)14(AT)22	4	0.238662		P						P
CcM1221	(ATC)5	3	0.162583											P
CcM1226	(AT)36	5	0.311198											P
CcM1231	(CA)6	4	0.571776											P
CcM1232	(GA)6	6	0.678531					P	P				P	P	P
CcM1235	(ATA)15	6	0.490899		P	P	P	P	P					P
CcM1236	(AT)31	6	0.686855		P
CcM1238	(AT)10	5	0.561668					P	P							P
CcM1243	(GA)6	4	0.394261											P
CcM1245	(CTCA)7	4	0.599848	P
CcM1246	(TA)11	8	0.786242	P		P	P		P	P	P
CcM1248	(GA)6	4	0.301508											P
CcM1251	(CCA)9	7	0.576369			P	P							P
CcM1253	(TA)6	4	0.301508													P
CcM1258	(TA)17	7	0.549706				P	P	P
CcM1261	(ACA)6	6	0.626819		P									P
CcM1263	(AT)28	10	0.739678			P	P	P	P					P
CcM1264	(TA)12	7	0.726334	P				P					P			P
CcM1266	(ATTT)5	5	0.666374					P	P
CcM1272	(TA)11	3	0.162583		P
CcM1276	(AAT)5	4	0.574705									P	P
CcM1277	(AT)13	12	0.784706		P			P	P	P						P
CcM1278	(TC)13(TA)18	5	0.419797			P			P
CcM1280	(AT)6	5	0.529831											P
CcM1282	(AT)18	10	0.84937	P		P	P	P	P	P		P			P
CcM1293	(AG)6	5	0.428275											P
CcM1297	(TA)6(A)12n(A)11	6	0.490899												P	P
CcM1298	(GA)8	5	0.428275											P
CcM1300	(A)13n(AGA)8n(A)10	6	0.686855											P
CcM1310	(TG)9	3	0.162583											P
CcM1313	(AT)17	7	0.749769				P	P	P
CcM1315	(AAGAAA)5	6	0.686855											P
CcM1330	(AT)14	5	0.625726											P
CcM1331	(AAAAT)5	7	0.763216											P	P
CcM1333	(AT)17	2	0.151629													P
CcM1338	(TG)7(T)10	5	0.687479									P
CcM1339	(AT)6	4	0.301508											P
CcM1342	(TA)8	4	0.571776											P
CcM1346	(AAG)7	2	0.0830117											P
CcM1347	(GA)10	3	0.325686											P
CcM1348	(T)10n(AT)18	6	0.639113												P
CcM1356	(GA)10	4	0.238662											P
CcM1357	(AT)15n(ATA)5	8	0.775126			P		P	P					P	P
CcM1360	(AT)8	5	0.428275											P
CcM1363	(TA)6	4	0.394261											P
CcM1366	(AT)16n(TA)7	8	0.642212			P	P	P	P
CcM1367	(GCA)6	4	0.547734										P
CcM1370	(CT)7	3	0.526194									P
CcM1371	(T)12(GT)6	5	0.58133						P
CcM1373	(TG)7	5	0.726274								P	P
CcM1376	(ATT)6	2	0.0830117											P
CcM1381	(TA)9	9	0.807954		P	P		P
CcM1383	(TA)9	6	0.5954	P
CcM1385	(TTA)10	6	0.621696		P						P
CcM1387	(AG)8	3	0.282178											P
CcM1390	(TA)8	4	0.301508											P
CcM1392	(T)10n(AAT)15	7	0.549706					P	P
CcM1398	(TAA)7n(TAA)11	6	0.621696	P	P		P	P	P
CcM1399	(AT)8(TATG)7	5	0.652636				P	P	P
CcM1401	(AT)17	3	0.387294		P
CcM1405	(TC)8	6	0.672854	P									P
CcM1406	(AGA)10	9	0.819454		P			P	P	P	P
CcM1408	(AT)6	8	0.805085											P
CcM1411	(A)10n(A)19	6	0.777841										P		P
CcM1416	(AT)11(ATA)15	4	0.361886												P	P
CcM1424	(AT)27	5	0.600796											P
CcM1426	(TC)5n(TC)7	5	0.643424											P
CcM1432	(TA)6	4	0.662754									P
CcM1434	(CA)7	2	0.0830117											P
CcM1438	(TAT)8	8	0.738218	P	P	P	P
CcM1440	(AT)6	5	0.37103		P									P
CcM1441	(TA)5n(AT)9	2	0.339757													P
CcM1442	(AT)12(T)12	5	0.562146							P
CcM1444	(AT)15	7	0.706048									P		P
CcM1447	(AT)10	8	0.82012	P		P		P	P	P					P
CcM1453	(ATT)21	5	0.561668	P						P
CcM1454	(TAT)6	6	0.746901											P
CcM1456	(AT)13	2	0.0830117													P
CcM1459	(CT)12n(TC)5	10	0.84937					P	P						P
CcM1462	(AT)6	7	0.773325				P
CcM1463	(TA)17	8	0.755703			P		P		P
CcM1475	(GT)7	4	0.238662											P
CcM1477	(TTG)6n(TG)9	5	0.576959											P
CcM1480	(ATC)5	6	0.690757										P
CcM1483	(AG)7n(GA)7	4	0.532571									P
CcM1493	(ATTA)5(TA)10	8	0.797025		P		P	P		P	P				P
CcM1503	(TA)19	11	0.851214		P		P	P	P	P	P				P
CcM1506	(A)10n(A)10(TA)11	6	0.684533					P	P	P					P
CcM1510	(AG)7	5	0.642673											P
CcM1517	(AG)10	6	0.651339		P
CcM1519	(TA)18	4	0.411131												P
CcM1521	(TA)6	4	0.301508											P
CcM1522	(AT)14(TA)6	7	0.602461	P		P	P		P
CcM1524	(AT)14	7	0.732481					P
CcM1530	(AT)9	6	0.5954			P	P
CcM1533	(CT)8(AT)8(TA)6(GA)7	5	0.600796	P
CcM1535	(TA)6(TG)6	7	0.763216									P			P
CcM1537	(AT)17	6	0.632513		P									P
CcM1538	(AT)17	9	0.761603									P		P
CcM1547	(CA)6(TA)7	5	0.47478											P
CcM1548	(GA)9	4	0.580382									P	P
CcM1550	(TTG)6	5	0.419797											P
CcM1553	(TC)8	2	0.0830117											P
CcM1554	(TCA)6	5	0.540691											P	P
CcM1557	(TA)14	5	0.585641		P
CcM1559	(AC)12(AT)8	8	0.738517	P		P		P	P	P
CcM1560	(AT)6	4	0.614729	P
CcM1565	(TA)23	8	0.557313			P	P	P	P	P
CcM1566	(AAT)8	4	0.481755			P	P
CcM1570	(TA)14	4	0.411131													P
CcM1572	(TA)7n(T)10	5	0.529831											P
CcM1573	(TA)12	8	0.744365								P				P
CcM1574	(A)14(TA)8	5	0.658997								P	P
CcM1582	(AAT)5n(TGT)8	6	0.693754	P						P
CcM1584	(AT)24	6	0.534543			P	P	P	P
CcM1587	(T)10n(AT)10	6	0.73809												P
CcM1588	(TC)5n(A)18	5	0.718419					P	P
CcM1590	(AT)9	5	0.562146											P
CcM1592	(AG)8	5	0.620065			P
CcM1593	(AT)7	6	0.655719		P									P
CcM1595	(TC)7	5	0.511876												P
CcM1596	(TA)6(TG)13	7	0.699286							P	P			P
CcM1597	(TA)26	7	0.642058					P	P
CcM1598	(G)11(GA)10	6	0.73809		P					P				P
CcM1602	(TA)18	10	0.767468					P	P					P	P	P
CcM1609	(AT)26	6	0.490899				P	P	P
CcM1610	(AT)16	6	0.628466			P	P
CcM1611	(AT)22	12	0.808679			P	P			P	P				P
CcM1612	(AT)20	5	0.428275												P
CcM1615	(AT)23	9	0.655667	P		P	P	P	P
CcM1616	(TA)6	9	0.791903			P	P		P					P
CcM1617	(AC)5n(A)11	4	0.496371									P
CcM1621	(AT)7	6	0.721416					P		P
CcM1630	(GA)9	3	0.162583											P
CcM1632	(AT)26	6	0.614456												P
CcM1633	(AT)7	4	0.586179					P
CcM1635	(TA)20	7	0.549706			P	P	P	P
CcM1647	(TC)9	7	0.729911			P		P	P	P		P		P
CcM1649	(T)13n(AT)22	6	0.490899												P
CcM1651	(AT)7	5	0.642673			P	P	P	P
CcM1653	(AT)30	7	0.709122	P
CcM1655	(ATGTGG)9(ATGTGA)6	3	0.387294										P
CcM1657	(TA)12	8	0.709531	P	P								P
CcM1659	(TA)8n(TA)15	6	0.697442	P								P	P
CcM1669	(AT)8	5	0.48278							P
CcM1670	(TTA)7	3	0.573552							P
CcM1680	(TA)13	5	0.608155			P	P	P
CcM1683	(AG)6	6	0.729757											P
CcM1688	(AT)8	5	0.691167			P	P	P	P
CcM1689	(ACCTGA)6	2	0.0830117											P
CcM1698	(AAC)6	5	0.629901											P
CcM1701	(TC)8n(TC)5	6	0.721416											P
CcM1705	(AG)29	7	0.671923											P
CcM1707	(TC)6	7	0.720869	P			P	P	P
CcM1713	(TG)5n(T)11	6	0.699841			P	P			P
CcM1717	(CA)5n(T)10	4	0.411131											P
CcM1725	(AT)15	7	0.775169	P	P	P	P									P
CcM1732	(TA)15	5	0.37103	P
CcM1735	(ATT)5	7	0.685558				P								P
CcM1742	(A)10n(TA)10(T)10	5	0.638088											P
CcM1744	(TATC)10(TA)15	6	0.436872			P	P	P	P
CcM1753	(CAT)5	5	0.47478											P
CcM1757	(AT)6	4	0.547734									P	P
CcM1759	(TTG)5	3	0.228357											P
CcM1760	(T)10n(TA)5	3	0.228357											P
CcM1770	(AT)23	9	0.733574			P	P	P	P
CcM1772	(AT)12	8	0.779839								P	P			P
CcM1778	(AT)16	6	0.490899							P						P
CcM1779	(AAT)5	3	0.162583											P
CcM1781	(AT)12	11	0.856243			P	P	P						P
CcM1782	(AG)6	4	0.452317									P
CcM1787	(TG)9	4	0.411131											P
CcM1791	(ACACCA)7	4	0.522394	P
CcM1792	(ATC)5	4	0.411131											P
CcM1793	(A)11n(ATA)5(ATT)5	5	0.709395												P
CcM1797	(TA)7	5	0.428275											P
CcM1808	(TA)17	5	0.48278													P
CcM1809	(TA)7	4	0.580561				P	P		P		P				P
CcM1812	(AT)21	6	0.490899												P
CcM1813	(AT)12	6	0.678531					P			P		P	P
CcM1814	(AT)8	5	0.701335	P										P
CcM1818	(TA)10	8	0.759323	P		P	P	P	P
CcM1820	(AT)14	7	0.752766	P											P
CcM1821	(AT)7	8	0.691935	P		P	P	P
CcM1825	(G)13n(TG)5	8	0.691935								P		P		P
CcM1827	(AT)6	4	0.571776											P
CcM1828	(TA)6	5	0.650178	P
CcM1829	(TA)16	5	0.419797	P											P	P
CcM1832	(TA)6	4	0.394261			P	P
CcM1833	(TTA)10	8	0.759323	P										P	P	P
CcM1836	(AT)20	8	0.557313	P								P
CcM1837	(TA)5(A)16n(AC)6	8	0.770618				P		P			P
CcM1839	(TA)7	7	0.697101	P								P	P	P
CcM1841	(AC)8(AT)7(GT)8	7	0.775169						P				P
CcM1845	(AT)21	5	0.37103							P
CcM1846	(AAT)18	6	0.615148	P
CcM1848	(A)12(GA)9n(A)15	6	0.743614										P
CcM1849	(TA)8	5	0.58133	P				P	P
CcM1851	(CATG)5	3	0.282178											P
CcM1857	(A)11(AT)5	5	0.714731							P
CcM1868	(AT)21	11	0.797683		P					P		P	P	P	P
CcM1872	(AT)10	4	0.394261											P
CcM1875	(TA)6	4	0.411131											P
CcM1876	(GAA)5	5	0.629901											P
CcM1886	(TAA)24	11	0.854552	P		P	P	P	P		P			P
CcM1891	(AT)6	9	0.815262											P
CcM1892	(TA)42	4	0.562888											P
CcM1893	(GA)10	6	0.660423	P										P	P
CcM1894	(TA)8	7	0.763216	P								P
CcM1895	(AG)12	7	0.823253	P		P	P	P	P	P	P		P	P
CcM1897	(AG)7	3	0.162583											P
CcM1898	(AG)5n(GA)5	4	0.411131											P
CcM1904	(GAA)6	4	0.481755											P
CcM1905	(AT)6n(T)10	5	0.675389											P
CcM1907	(TA)17(ATA)10	6	0.534543											P
CcM1910	(CA)5(AC)10(AT)16	5	0.562146	P
CcM1918	(TA)8	5	0.526834											P
CcM1921	(TAA)8	4	0.547734											P
CcM1926	(TCC)6	4	0.301508											P
CcM1930	(TG)8(T)13	7	0.779685									P	P		P
CcM1932	(TA)15	3	0.162583								P
CcM1934	(CAC)6n(CA)5	4	0.394261											P
CcM1935	(CT)14(AT)12	6	0.651339				P							P
CcM1936	(TAT)5	7	0.788974											P
CcM1937	(AG)6	3	0.228357											P
CcM1941	(AAT)5(AAC)5	6	0.720263												P
CcM1942	(TAT)6	5	0.540691											P
CcM1943	(TTA)5	5	0.612612											P
CcM1946	(TAT)10	4	0.533391									P
CcM1947	(TC)7(TA)5	5	0.673468					P
CcM1948	(TCA)11	4	0.504064				P	P
CcM1949	(TGT)5	3	0.228357											P
CcM1950	(GA)9	5	0.714731			P
CcM1957	(CT)6	2	0.0830117											P
CcM1958	(TTA)6	5	0.561668											P
CcM1962	(AT)16	7	0.697101			P		P	P
CcM1963	(AC)18(AT)10	7	0.755225	P												P
CcM1972	(AAT)7	5	0.561668										P	P
CcM1975	(TC)8	5	0.540691											P
CcM1976	(TA)8n(TA)5	7	0.770209				P		P		P	P	P		P
CcM1978	(TC)6n(T)16	4	0.411131											P
CcM1979	(AAT)8n(TA)6	5	0.608155				P
CcM1982	(TC)17	9	0.80996	P		P		P	P	P	P
CcM1984	(TAT)22	9	0.767314			P	P	P	P
CcM1986	(AT)9	4	0.560302											P
CcM1987	(T)10n(TG)6	5	0.428275											P
CcM1989	(T)13(TTG)5	5	0.657486											P
CcM1991	(TA)24	8	0.557313			P	P	P	P
CcM1992	(TTA)6	5	0.696358							P	P
CcM1997	(AC)10n(CA)7n(CA)32(TA)19	6	0.436872			P	P	P	P
CcM1999	(TAT)6n(TTA)16	7	0.775169	P		P		P	P	P
CcM2004	(CT)7n(AG)12	5	0.588305								P
CcM2012	(TA)10	8	0.753611					P	P			P			P
CcM2023	(ATA)9	4	0.411131											P
CcM2032	(ATA)8(ATT)7	3	0.325686											P
CcM2034	(GATGTG)6	4	0.571776											P
CcM2039	(GA)7	6	0.723875											P
CcM2041	(GAT)5	5	0.47478										P
CcM2044	(TAT)9	10	0.839466					P	P		P			P
CcM2045	(AT)12	10	0.756267					P			P			P
CcM2046	(TGA)5	7	0.774145	P			P								P
CcM2049	(TAT)9	6	0.720263		P					P
CcM2050	(CT)7	4	0.411131											P
CcM2055	(TA)10	6	0.730372										P		P
CcM2058	(TG)8	3	0.228357											P
CcM2060	(AT)21n(AT)6	8	0.604646	P				P	P
CcM2064	(CA)8	4	0.481755											P
CcM2066	(TA)7	8	0.833772			P	P
CcM2068	(TA)17n(AG)6	6	0.436872											P
CcM2071	(TA)10	6	0.5954					P
CcM2080	(ATA)5	3	0.507573	P		P
CcM2094	(AG)17	6	0.639113						P						P	P
CcM2095	(AT)24	6	0.490899		P	P		P	P
CcM2097	(CT)12	10	0.786806	P	P	P	P	P	P				P	P
CcM2105	(AT)15	6	0.721416											P
CcM2107	(CA)6	6	0.741778									P
CcM2109	(TTA)10	5	0.701335											P
CcM2111	(TA)14	6	0.665477											P
CcM2116	(TA)19	6	0.614456							P
CcM2126	(ATA)6	6	0.665477				P		P					P
CcM2128	(ATA)10n(TAA)6	5	0.652636				P
CcM2136	(TC)6	4	0.301508											P
CcM2149	(TA)22	8	0.671035	P		P	P		P		P
CcM2164	(TA)9	6	0.695077		P		P						P
CcM2166	(TC)8n(TA)10	4	0.599848										P
CcM2170	(TTAT)5	4	0.301508											P
CcM2173	(TA)8	5	0.702411							P
CcM2176	(T)12n(AT)6	6	0.490899					P	P
CcM2182	(TC)10	7	0.753458				P
CcM2185	(AT)6(T)10	6	0.655719											P
CcM2186	(GA)6	3	0.228357											P
CcM2204	(AT)10n(AG)6	5	0.428275											P
CcM2207	(AGA)5	5	0.428275											P
CcM2210	(CA)7	7	0.749513										P	P	P
CcM2215	(ATA)9	3	0.434217								P
CcM2217	(TA)7n(AT)25	5	0.428275								P
CcM2219	(AT)7	7	0.764856											P
CcM2220	(AG)5n(GT)5	4	0.452317											P
CcM2221	(TTA)9	7	0.729911		P	P	P
CcM2223	(TAT)5	3	0.228357											P
CcM2227	(CT)6n(AT)10	5	0.576959	P
CcM2228	(AT)13n(AT)6	8	0.744365			P	P	P	P	P	P			P
CcM2230	(AT)17	5	0.37103													P
CcM2231	(TA)5n(A)11	5	0.428275											P
CcM2235	(AG)11	8	0.758708				P	P				P	P	P
CcM2236	(TTC)6	5	0.635356											P
CcM2237	(AT)25	10	0.702718			P	P	P	P
CcM2241	(GA)12	5	0.626212			P	P					P	P	P	P
CcM2251	(TA)8	3	0.282178													P
CcM2266	(TG)5n(T)10	4	0.452317											P
CcM2269	(AAC)6	3	0.483804							P
CcM2272	(TGA)5	5	0.600796											P
CcM2273	(GA)6	5	0.620065											P
CcM2277	(ATTA)5	3	0.34365											P
CcM2278	(AT)6	7	0.699286			P	P		P
CcM2279	(AT)20	3	0.34365													P
CcM2280	(ATGT)9	9	0.813034	P		P		P	P	P		P		P
CcM2281	(TC)9	7	0.788718	P		P	P	P	P		P			P
CcM2282	(TA)13	6	0.615148							P			P
CcM2283	(AG)8n(AG)21	9	0.829631				P	P	P			P	P		P
CcM2287	(TG)7	5	0.700106		P					P		P
CcM2292	(AT)23	7	0.549706							P	P
CcM2294	(C)15n(AC)8	6	0.732276											P
CcM2296	(TA)21	6	0.670472	P		P	P	P	P
CcM2300	(A)13n(A)10n(GA)5	5	0.562146											P
CcM2302	(GAA)7	5	0.650178		P									P
CcM2307	(CT)8(AT)10n(TA)8	3	0.162583	P
CcM2313	(T)11n(TTA)6n(CA)5	4	0.361886											P
CcM2314	(TA)17	7	0.635356	P		P	P		P		P
CcM2324	(TA)8(GA)8	7	0.755225	P
CcM2330	(TAT)12	7	0.642058			P						P	P	P
CcM2332	(ATA)13	7	0.718368		P		P	P
CcM2333	(TA)8	5	0.642673								P
CcM2337	(AT)11	5	0.635356		P					P	P
CcM2341	(TA)8	8	0.721416			P		P	P		P
CcM2343	(AT)6	3	0.583183								P
CcM2349	(AC)7	3	0.54186							P						P
CcM2350	(AT)17	7	0.744024	P
CcM2362	(TC)6	5	0.428275												P
CcM2365	(GAG)7	4	0.411131											P
CcM2366	(GA)6	4	0.505387											P
CcM2370	(AG)8n(TA)5	6	0.777841				P	P	P							P
CcM2371	(AT)16	8	0.683534			P		P	P							P
CcM2379	(TC)10	7	0.770209					P	P		P			P
CcM2380	(T)10n(AAT)15	7	0.736374			P	P		P
CcM2386	(TCT)6	6	0.615148			P
CcM2387	(AT)16(GT)22	6	0.583106											P		P
CcM2389	(TC)8	5	0.688836	P
CcM2394	(TC)12	4	0.593428	P					P				P
CcM2399	(TA)9	7	0.693165									P		P	P
CcM2401	(AT)10	6	0.614456						P
CcM2404	(GA)7n(TG)5	4	0.651006											P
CcM2409	(TTA)6	5	0.693284								P
CcM2411	(TA)7n(AT)5	4	0.505387											P
CcM2413	(TA)7	5	0.47478			P	P					P		P
CcM2415	(TA)6	6	0.655719											P
CcM2437	(AG)6	3	0.228357											P
CcM2441	(T)11(A)12	6	0.730372						P					P
CcM2447	(TTA)8	5	0.588305											P
CcM2451	(AT)11	6	0.626819	P
CcM2453	(TA)12	7	0.783502											P
CcM2456	(GA)8	4	0.636842								P
CcM2457	(TAT)8(TGT)9n(TGT)5n(TTA)8	5	0.562146													P
CcM2460	(TA)10n(AT)9	8	0.738218				P							P
CcM2463	(AT)11	9	0.84896	P			P	P							P
CcM2466	(ATT)5	5	0.601282											P
CcM2473	(TA)11	5	0.428275	P
CcM2475	(TGA)5n(AG)5	8	0.761056											P
CcM2476	(AT)7	6	0.639113											P
CcM2482	(AAT)5n(TAA)5	7	0.699286	P						P
CcM2485	(AT)18	6	0.655719								P
CcM2488	(AGA)7	5	0.668286											P
CcM2490	(CGT)5n(TCG)7	4	0.450678											P
CcM2494	(TTA)5(TTG)5	5	0.428275											P
CcM2495	(TA)18	6	0.664043			P		P	P
CcM2500	(CT)8n(CA)6	4	0.301508											P
CcM2504	(AAT)8	2	0.0830117											P
CcM2505	(GAA)8	7	0.773325					P	P					P
CcM2510	(ACTATG)7	7	0.779685											P
CcM2512	(AAT)7	4	0.394261											P
CcM2515	(AT)12n(TG)8	4	0.452317											P
CcM2516	(CT)6n(AC)7	2	0.0830117											P
CcM2517	(T)10n(T)10	6	0.679146						P
CcM2518	(ATG)12	4	0.505387									P	P
CcM2525	(TC)9(TA)8	5	0.585641											P
CcM2530	(AT)7	5	0.561668			P	P							P
CcM2535	(GA)6	5	0.428275											P
CcM2538	(TA)19(TC)6	8	0.705527	P										P		P
CcM2540	(AT)19(GT)6	5	0.37103							P
CcM2542	(TA)8	8	0.808731					P	P						P
CcM2543	(AT)20(T)1n	3	0.162583												P
CcM2544	(AC)7n(AC)8(AT)7	8	0.738218							P
CcM2545	(TGT)6	4	0.604151											P
CcM2548	(AT)17	4	0.672521									P
CcM2551	(T)11n(AAG)5n(A)10n(AG)14	6	0.668696							P
CcM2555	(GA)6	5	0.561668											P
CcM2558	(TAA)10	4	0.560302											P
CcM2559	(GTT)5	4	0.55488									P			P
CcM2560	(AT)12	4	0.301508											P
CcM2563	(TA)6(ATAA)5	5	0.601282									P
CcM2565	(TTA)10	5	0.644654				P			P
CcM2571	(AT)8(AC)6	5	0.612612											P
CcM2580	(T)12(ATA)5	5	0.37103											P
CcM2582	(GA)6	4	0.619655											P
CcM2591	(TA)19	4	0.301508	P
CcM2592	(GA)16	8	0.794567							P				P
CcM2594	(TGT)5	5	0.585641											P
CcM2595	(AT)14	5	0.58769									P		P
CcM2597	(AT)19n(AT)5	8	0.709531			P		P				P
CcM2607	(ATA)6	4	0.352862											P
CcM2619	(TC)12(TA)17	7	0.755225											P
CcM2621	(AC)7	5	0.673468											P
CcM2625	(TA)10	7	0.823253	P
CcM2629	(TA)6	3	0.282178											P
CcM2630	(A)10n(AG)11	4	0.505387								P
CcM2635	(TACA)5	4	0.560302											P
CcM2637	(TA)12	6	0.777227							P		P	P
CcM2639	(A)10n(T)10	12	0.834497	P			P	P	P	P	P			P
CcM2641	(AT)16	7	0.744024	P						P		P	P
CcM2645	(AAC)5	5	0.666092											P
CcM2647	(TG)6	4	0.301508											P
CcM2648	(AT)5n(C)10	4	0.505387													P
CcM2650	(AT)8n(AT)6	4	0.619655							P
CcM2661	(ATT)5	5	0.708174									P
CcM2670	(TA)23	3	0.282178									P
CcM2672	(TG)10	7	0.602461					P	P			P		P
CcM2677	(T)10n(AT)17n(AT)6	7	0.597449											P
CcM2682	(AT)6	6	0.712264											P
CcM2690	(ATT)10	7	0.743955		P								P
CcM2696	(AT)28	12	0.887567	P						P	P	P	P		P
CcM2697	(CT)9n(T)14	8	0.797025					P							P
CcM2704	(AT)10	5	0.613431	P			P	P	P
CcM2707	(TA)23(TAGA)6	8	0.814852			P	P	P	P			P	P
CcM2708	(GT)8	4	0.411131											P
CcM2710	(ATA)13	6	0.569036	P		P
CcM2720	(AT)16n(AT)8	7	0.693165											P
CcM2729	(TA)6	4	0.361886											P
CcM2735	(TC)10	7	0.726564			P	P			P
CcM2740	(AT)11	7	0.685558	P							P			P
CcM2751	(TA)13	7	0.755225			P	P	P	P	P
CcM2753	(AC)6n(C)12	8	0.758708	P			P								P
CcM2754	(AC)6n(C)12	6	0.724489	P						P
CcM2763	(AG)9n(TCT)8	4	0.505387											P
CcM2764	(TC)17	6	0.681733											P
CcM2767	(AAGAAA)5	6	0.708584									P	P
CcM2775	(TA)6	4	0.394261											P
CcM2776	(GT)7	7	0.768826											P
CcM2777	(ATT)5n(TTA)5	8	0.80447												P
CcM2781	(CTT)5(T)1n	5	0.687479	P		P			P			P
CcM2789	(TA)24	4	0.301508								P
CcM2800	(AG)9	4	0.352862											P
CcM2802	(TAA)12	6	0.615148				P	P	P
CcM2805	(TA)14	4	0.301508											P
CcM2808	(AG)16	6	0.761987											P
CcM2812	(GAA)5	5	0.662139													P
CcM2817	(CT)6	5	0.714731											P
CcM2818	(TA)16	5	0.576959								P	P
CcM2820	(AT)6	5	0.728588											P
CcM2844	(AT)12	5	0.629901							P
CcM2850	(TAAA)5n(AT)5n(TA)5	2	0.0830117											P
CcM2852	(TA)9	7	0.645832					P	P		P
CcM2855	(ATT)26	8	0.677174			P	P	P	P					P
CcM2857	(TA)11	9	0.772463		P							P	P		P
CcM2869	(A)11n(A)14	3	0.407648											P
CcM2871	(TA)12	6	0.709327			P	P	P	P
CcM2878	(CAGCCT)5	3	0.162583											P
CcM2887	(TA)25	5	0.640069										P	P
CcM2888	(AAT)13	3	0.360315													P
CcM2890	(GCT)9n(TTCTGG)7	5	0.419797											P
CcM2891	(AT)15	7	0.785961	P		P	P	P	P		P
CcM2895	(AT)24	9	0.696307	P				P	P	P	P
CcM2898	(TA)13	7	0.747712	P				P	P
CcM2899	(AGA)8	6	0.490899											P
CcM2900	(TA)5(A)10	5	0.718419										P
CcM2903	(TA)19	5	0.561668													P
CcM2904	(TA)12n(AT)11	10	0.836026			P		P
CcM2906	(TA)5n(AT)21	3	0.282178					P	P
CcM2909	(AT)13	7	0.590371			P	P
CcM2911	(AAT)9	5	0.600796	P							P			P
CcM2924	(TA)11n(AT)9	3	0.228357													P
CcM2948	(TAA)8n(ATA)5	6	0.628466			P			P					P
CcM2950	(TC)5	3	0.463177													P
CcM2951	(TC)5	6	0.746286											P
CcM2955	(TA)11n(AT)9	7	0.549706	P				P	P
CcM2959	(AT)12n(TA)14	6	0.569377											P
CcM2964	(AGT)7	4	0.580382									P
CcM2973	(AGCCC)5	5	0.526834									P
CcM2974	(TA)11	7	0.799561			P	P
CcM2977	(TA)14	9	0.790972	P				P				P
CcM2982	(TAA)8n(ATA)5	6	0.696691	P				P						P
CcM2986	(TA)5	5	0.625726											P
CcM2994	(A)10n(TA)8	4	0.483872	P
CcM2998	(GA)6	3	0.325686											P
CcM3002	(AC)6(AT)8n(T)10	6	0.674698	P												P
CcM3010	(AT)7	4	0.604151											P
CcM3032	(T)11n(A)12n(A)12	6	0.732276											P
CcM3053	(TA)5	3	0.162583											P
CcM3059	(AC)10	4	0.505387											P
CcM3062	(TTC)5n(AG)6	3	0.162583											P
CcM3068	(CA)8	5	0.626212							P		P		P
CcM3071	(TA)5	5	0.653874									P	P
P: polymorphic
