# Supplementary material for: Analysis of BAC-end sequences (BESs) and development of BES-SSR markers for genetic mapping and hybrid purity assessment in pigeonpea (Cajanus spp.)
Source: BMC Plant Biol. 2011 Mar 29;11:56. doi: 10.1186/1471-2229-11-56 (PMC3079640; doi:10.1186/1471-2229-11-56)
Supplement: Additional file 3 — Purity index of polymorphic SSR markers on pigeonpea hybrid ICPH 2671 individuals. List of polymorphic markers between parental lines (ICPA 2043 and ICPR 2671) and corresponding purity percentage of designated hybrid. [file 1471-2229-11-56-S3.XLS]

## Sheet: Sheet1
Additional file 3: Purity index of polymorphic SSR markers on pigeonpea hybrid ICPH 2671 individuals
S. No.	Marker name	Number of individuals					% Purity of designated hybrid
		Lacking amplified product	Amplified product	With ICPA 2043 allele	With ICPR 2671 allele	Identified as hybrid
1	CcM0021	14	160	10	0	150	93.75
2	CcM0171	8	166	3	2	161	96.99
3	CcM0207	13	161	2	5	154	95.65
4	CcM0246	2	172	3	3	166	96.51
5	CcM0374	13	161	0	2	159	98.76
6	CcM0516	7	167	1	2	164	98.2
7	CcM0737	33	141	3	0	138	97.87
8	CcM0752	2	172	1	0	171	99.42
9	CcM0948	14	160	1	0	159	99.38
10	CcM1139	7	167	9	1	157	94.01
11	CcM1277	4	170	4	7	159	93.53
12	CcM1385	18	156	7	2	147	94.23
13	CcM1459	4	170	3	1	166	97.65
14	CcM1559	11	163	3	5	155	95.09
15	CcM1707	7	167	4	4	159	95.21
16	CcM1895	7	167	8	2	157	94.01
17	CcM2076	6	168	4	0	164	97.62
18	CcM2097	1	173	5	5	163	94.23
19	CcM2228	2	172	1	1	170	98.84
20	CcM2257	35	139	1	2	136	97.84
21	CcM2281	9	165	7	2	156	94.55
22	CcM2300	10	164	16	0	148	90.24
23	CcM2350	11	163	0	4	159	97.55
24	CcM2401	13	161	3	13	145	90.06
25	CcM2453	10	164	1	3	160	97.56
26	CcM2517	16	158	12	2	144	91.14
27	CcM2626	13	161	0	15	146	90.68
28	CcM2802	8	166	10	0	156	93.98
29	CcM2948	24	150	4	0	146	97.33
30	CcM3024	6	168	4	5	159	94.64
