# Supplementary material for: Analysis of BAC-end sequences (BESs) and development of BES-SSR markers for genetic mapping and hybrid purity assessment in pigeonpea (Cajanus spp.)
Source: BMC Plant Biol. 2011 Mar 29;11:56. doi: 10.1186/1471-2229-11-56 (PMC3079640; doi:10.1186/1471-2229-11-56)
Supplement: Additional file 4 — Purity index of polymorphic SSR markers on pigeonpea hybrid ICPH 2438 individuals. List of polymorphic markers between hybrid parents (ICPA 2039 and ICPR 2438) and percentage of purity assessed by these markers in designated hybrids. [file 1471-2229-11-56-S4.XLS]

## Sheet: Sheet1
Additional file 4: Purity index of polymorphic SSR markers on pigeonpea hybrid ICPH 2438 individuals
S. No.	Marker name	Number of individuals					% Purity of designated hybrid
		Lacking amplified product	Amplified product	With ICPA 2039 allele	With ICPR 2438 allele	Identified as hybrid
1	CcM2492	33	150	5	10	135	90
2	CcM2330	1	182	15	3	164	90.11
3	CcM1282	8	175	8	7	160	91.43
4	CcM1651	18	165	8	6	151	91.51
5	CcM0858	5	178	8	6	164	92.13
6	CcM1559	15	168	10	3	155	92.26
7	CcM0252	30	153	5	6	142	92.81
8	CcM0195	11	172	10	1	161	93.6
9	CcM2380	13	170	2	7	161	94.71
10	CcM2413	29	154	1	7	146	94.81
11	CcM0257	23	160	5	3	152	95
12	CcM2449	10	173	8	0	165	95.38
13	CcM0948	12	171	7	0	164	95.91
14	CcM2595	12	171	4	2	165	96.49
15	CcM0402	2	181	6	0	175	96.69
16	CcM0481	19	164	4	1	159	96.95
17	CcM2164	14	169	4	1	164	97.04
18	CcM2781	7	176	4	1	171	97.16
19	CcM1406	36	147	1	3	143	97.28
20	CcM1565	29	154	1	3	150	97.4
21	CcM0057	11	172	3	1	168	97.67
22	CcM1825	18	165	2	1	162	98.18
23	CcM0008	10	173	3	0	170	98.27
24	CcM1078	7	176	3	0	173	98.3
25	CcM2672	5	178	2	1	175	98.31
26	CcM1713	0	183	1	2	180	98.36
27	CcM0522	35	148	2	0	146	98.65
28	CcM1338	6	177	1	1	175	98.87
29	CcM0121	31	152	1	0	151	99.34
30	CcM1251	20	163	1	0	162	99.39
31	CcM1616	9	174	1	0	173	99.43
32	CcM1895	7	176	0	1	175	99.43
33	CcM1371	6	177	0	1	176	99.44
34	CcM0878	1	182	1	0	181	99.45
35	CcM2241	1	182	0	0	182	100
